# Supplementary material for: A genome-wide association study identifies key modulators of complement factor H binding to malondialdehyde-epitopes
Source: Proc Natl Acad Sci U S A. 2020 Apr 22;117(18):9942–51. doi: 10.1073/pnas.1913970117 (PMC7211993; doi:10.1073/pnas.1913970117)
Supplement: Supplementary File [file pnas.1913970117.sd01.xlsx]

## Sheet: CFH_binding_all
Dataset S1. SNPs with high genome-wide association significance (<E-05) for the CFH binding to MDA-epitopes in the integrated cohort (n=1830)
Chromosome	SNP	Allele	Beta	GWAS p-value
1	rs10801556	A	-4253	7.031e-41
1	rs482934	G	-4224	1.222e-40
1	rs402056	G	-4238	1.245e-40
1	rs1089033	A	-4229	1.36e-40
1	rs529899	A	-4229	1.36e-40
1	rs368465	T	-4229	1.36e-40
1	rs10922099	G	-4227	1.413e-40
1	rs1329422	C	-4222	1.454e-40
1	rs2300430	T	-4222	1.454e-40
1	rs10801553	A	-4222	1.454e-40
1	rs1061170	C	-4222	1.454e-40
1	rs10922094	G	-4222	1.454e-40
1	rs3645	G	-4222	1.454e-40
1	rs514943	C	-4225	1.51e-40
1	rs488380	C	-4225	1.51e-40
1	rs579745	A	-4225	1.51e-40
1	rs485632	T	-4225	1.51e-40
1	rs10922100	A	-4228	1.614e-40
1	rs12038674	C	-4228	1.614e-40
1	rs76258507	T	-4228	1.614e-40
1	rs36137052	T	-4228	1.614e-40
1	rs28853072	A	-4228	1.614e-40
1	rs7539005	A	-4228	1.614e-40
1	rs10922102	C	-4228	1.614e-40
1	rs2860102	A	-4228	1.614e-40
1	rs10801557	C	-4228	1.614e-40
1	rs10754199	A	-4228	1.614e-40
1	rs10922103	G	-4228	1.614e-40
1	rs28664709	G	-4228	1.614e-40
1	rs7546015	A	-4223	1.794e-40
1	rs10922097	C	-4223	1.794e-40
1	rs10922098	C	-4223	1.794e-40
1	rs10801554	C	-4221	1.991e-40
1	rs572515	A	-4236	2.084e-40
1	rs1061147	A	-4212	2.536e-40
1	rs1329421	A	-4212	2.536e-40
1	rs10922092	A	-4212	2.536e-40
1	rs7529589	T	-4212	2.536e-40
1	rs1329424	T	-4234	2.719e-40
1	rs570618	T	-4208	2.747e-40
1	rs4658046	C	-4226	2.804e-40
1	rs12029785	G	-4211	3.009e-40
1	rs12033127	T	-4213	3.129e-40
1	rs203688	G	-4197	3.238e-40
1	rs10801555	A	-4209	3.266e-40
1	rs12038333	G	-4195	3.85e-40
1	rs12045503	C	-4195	3.85e-40
1	rs528298	A	-4221	9.698e-40
1	rs203672	T	-3899	2.948e-35
1	rs393955	C	-3899	2.948e-35
1	rs381974	A	-3899	2.948e-35
1	rs379489	A	-3899	2.948e-35
1	rs403846	T	-3899	2.948e-35
1	rs395544	A	-3899	2.948e-35
1	rs402991	C	-3890	3.305e-35
1	rs399469	A	-3890	3.305e-35
1	rs203685	C	-3890	3.305e-35
1	rs203683	G	-3890	3.305e-35
1	rs203682	C	-3890	3.305e-35
1	rs203679	C	-3890	3.305e-35
1	rs203677	A	-3890	3.305e-35
1	rs203674	G	-3890	3.305e-35
1	rs414539	T	-3896	3.51e-35
1	rs412852	G	-3896	3.51e-35
1	rs9970784	C	-3891	3.512e-35
1	rs380390	G	-3895	3.814e-35
1	rs1831282	A	-3888	3.872e-35
1	rs2019724	T	-3888	3.872e-35
1	rs1887973	G	-3888	3.872e-35
1	rs6428357	A	-3888	3.872e-35
1	rs10733086	A	-3888	3.872e-35
1	rs1410997	C	-3888	3.872e-35
1	rs6664705	G	-3888	3.872e-35
1	rs7522681	G	-3888	3.872e-35
1	rs375046	C	-3885	5.968e-35
1	rs203687	C	-3884	6.005e-35
1	rs203680	T	-3872	8.125e-35
1	rs374896	T	-3894	9.487e-35
1	rs9970075	T	-3881	1.714e-34
1	rs4044578	C	-3780	6.601e-32
1	rs6685931	C	-3723	8.194e-32
1	rs1409153	C	-3736	1.337e-31
1	rs942971	A	-3600	2.589e-30
1	rs10754206	G	-3565	2.976e-30
1	rs10922142	A	-3557	3.439e-30
1	rs1963606	T	-3517	6.421e-30
1	rs1963607	C	-3517	6.421e-30
1	rs116729673	C	-3539	8.088e-30
1	rs1359594	T	-3576	1.07e-29
1	rs2026547	G	-3576	1.07e-29
1	rs2878690	C	-3561	1.29e-29
1	rs4428917	G	-3561	1.29e-29
1	rs6428379	T	-3550	1.791e-29
1	rs4044682	G	-3554	1.987e-29
1	rs1853883	G	-3551	2.803e-29
1	rs6695525	G	-3400	8.433e-28
1	rs7535263	A	3367	3.935e-27
1	rs10922108	T	3322	1.047e-26
1	rs10922109	A	3324	1.331e-26
1	rs1329428	T	3315	1.512e-26
1	rs10801558	G	3318	1.722e-26
1	rs7540032	T	3313	1.757e-26
1	rs3753395	T	3319	1.766e-26
1	rs3766405	T	3319	1.766e-26
1	rs1410996	A	3319	1.766e-26
1	rs6677089	C	3320	1.86e-26
1	rs10801559	A	3317	1.921e-26
1	rs1329427	T	3317	1.921e-26
1	rs10465586	T	3312	2.545e-26
1	rs10922104	G	3312	2.545e-26
1	rs10922105	C	3312	2.545e-26
1	rs10922106	G	3312	2.545e-26
1	rs10737680	C	3312	2.68e-26
1	rs2274700	A	3312	2.68e-26
1	rs6688272	T	3312	2.68e-26
1	rs6667243	C	3300	2.99e-26
1	rs6675769	A	3285	5.555e-26
1	rs7514261	A	3264	1.048e-25
1	rs424535	T	3213	1.747e-22
1	rs371960809	T	3746	2.53e-22
1	rs16840522	C	3722	3.753e-22
1	rs35253683	A	3713	5.233e-22
1	rs2064456	G	3713	5.233e-22
1	rs731557	A	3713	5.233e-22
1	rs6677460	G	3707	5.368e-22
1	rs6677604	A	3707	5.368e-22
1	rs6689009	G	3707	5.368e-22
1	rs2019727	A	3699	6.804e-22
1	rs2300429	A	3699	6.804e-22
1	rs33915960	T	3699	6.804e-22
1	rs12144939	T	3692	7.195e-22
1	rs35617250	T	3691	8.624e-22
1	rs12408496	G	3167	5.564e-21
1	rs7553098	C	3158	7.385e-21
1	rs2336502	C	3142	1.171e-20
1	rs16840639	C	3600	1.95e-20
1	rs7519758	T	3600	1.95e-20
1	rs58175074	G	3618	1.953e-20
1	rs16840607	G	3126	1.99e-20
1	rs149369377	G	3607	2.631e-20
1	rs115094736	G	3590	3.674e-20
1	rs60642321	G	3586	3.761e-20
1	rs7542235	G	3569	4.102e-20
1	rs12734390	A	3150	6.814e-20
1	rs3906115	T	3119	1.147e-19
1	rs7522084	T	3119	1.147e-19
1	rs1925969	A	3119	1.147e-19
1	rs73080140	A	3115	1.357e-19
1	rs9427922	T	3119	1.606e-19
1	rs6664877	T	3644	1.65e-19
1	rs7537449	C	3124	1.656e-19
1	rs10801575	T	3086	1.89e-19
1	rs55901582	A	3106	2.094e-19
1	rs7417769	A	3102	2.248e-19
1	rs6663209	G	3098	2.483e-19
1	rs35473140	A	3105	2.742e-19
1	rs12134598	G	3632	2.821e-19
1	rs10922150	C	3086	2.984e-19
1	rs35593284	C	3086	2.984e-19
1	rs59893641	C	3048	3.07e-19
1	rs7413744	G	3077	3.286e-19
1	rs3828032	T	3078	3.635e-19
1	rs9427934	A	3078	3.635e-19
1	rs6428363	A	3042	3.788e-19
1	rs6428370	G	3042	3.788e-19
1	rs7541682	T	3057	6.53e-19
1	rs12727781	G	3049	7.716e-19
1	rs12723250	T	3049	7.716e-19
1	rs66511405	C	3047	8.277e-19
1	rs3748555	A	3041	9.396e-19
1	rs9427652	A	3041	9.396e-19
1	rs3748556	T	3033	1.255e-18
1	rs7547265	G	2723	2.869e-18
1	rs10922152	T	2723	2.869e-18
1	rs12240143	C	2926	3.469e-18
1	rs10922153	T	2689	5.161e-18
1	rs74696321	A	3561	6.91e-18
1	rs6663083	T	2635	2.181e-17
1	rs12121698	T	2635	2.181e-17
1	rs1332666	A	2635	2.181e-17
1	rs3766404	C	3487	3.06e-16
1	rs16840422	T	3479	3.746e-16
1	rs12726401	C	3510	5.996e-16
1	rs12740961	T	3510	5.996e-16
1	rs33982697	G	3503	6.9e-16
1	rs16840419	G	3491	8.983e-16
1	rs12127759	T	3472	1.374e-15
1	rs4388642	C	-2535	1.173e-13
1	rs12755054	C	2451	2.397e-13
1	rs1750311	A	2445	2.562e-13
1	rs1170879	A	2445	2.562e-13
1	rs9427664	A	2445	2.562e-13
1	rs1759016	T	2433	2.938e-13
1	rs149840442	G	3260	4.045e-13
1	rs6704166	T	-2489	4.277e-13
1	rs7516560	C	3228	4.343e-13
1	rs7517126	G	3228	4.343e-13
1	rs35811406	G	3235	4.581e-13
1	rs7412359	A	3235	4.581e-13
1	rs4086175	C	3232	4.728e-13
1	rs34924297	A	3229	5.485e-13
1	rs35002268	A	3224	5.64e-13
1	rs34673990	A	3224	5.64e-13
1	rs35445694	T	3224	5.64e-13
1	rs35155714	A	3224	5.64e-13
1	rs7547477	T	3224	5.64e-13
1	rs2336536	C	3224	5.64e-13
1	rs7519492	C	3224	5.64e-13
1	rs7519501	C	3224	5.64e-13
1	rs7517587	G	3224	5.64e-13
1	rs57809726	G	3224	5.64e-13
1	rs56300393	A	3224	5.64e-13
1	rs13375144	T	3224	5.64e-13
1	rs13375150	T	3224	5.64e-13
1	rs13374399	A	3224	5.64e-13
1	rs13375236	T	3224	5.64e-13
1	rs2133138	A	3224	5.64e-13
1	rs58817907	G	3229	5.853e-13
1	rs56291469	G	3228	6.018e-13
1	rs71631872	T	3220	6.233e-13
1	rs7536280	A	3220	6.233e-13
1	rs35762507	A	3230	6.547e-13
1	rs35881325	T	3230	6.547e-13
1	rs7525447	C	3230	6.547e-13
1	rs6662876	G	3230	6.547e-13
1	rs1853882	G	3230	6.547e-13
1	rs57050675	A	3213	7.053e-13
1	rs141673826	A	3208	7.971e-13
1	rs7514704	G	3196	8.499e-13
1	rs7535993	C	2388	8.571e-13
1	rs12745690	C	3209	8.575e-13
1	rs7548070	A	3210	8.725e-13
1	rs1815329	G	3207	8.896e-13
1	rs34833349	G	3192	1.011e-12
1	rs7533270	A	3184	1.257e-12
1	rs7538501	T	3184	2.292e-12
1	rs7555070	C	2320	3.36e-12
1	rs6428369	C	3110	8.652e-12
1	rs2336505	G	3103	9.693e-12
1	rs28413658	T	3109	1.004e-11
1	rs2336503	A	3109	1.004e-11
1	rs6428364	T	3105	1.116e-11
1	rs6428365	A	3105	1.116e-11
1	rs6428366	G	3105	1.116e-11
1	rs6428367	C	3105	1.116e-11
1	rs6428368	C	3105	1.116e-11
1	rs12240148	C	3105	1.116e-11
1	rs2878717	T	3097	1.249e-11
1	rs2336504	T	3097	1.249e-11
1	rs57426012	A	3096	1.279e-11
1	rs139124820	C	2195	1.338e-11
1	rs7552547	G	3061	1.962e-11
1	rs10494744	C	-3069	3.03e-11
1	rs9427655	G	3264	3.496e-11
1	rs34331968	C	2071	3.512e-11
1	rs10922096	C	2074	3.795e-11
1	rs10754207	A	3248	3.854e-11
1	rs7548145	C	3252	4.294e-11
1	rs9427938	T	3250	4.325e-11
1	rs6674522	C	3233	5.842e-11
1	rs7522952	G	3243	5.935e-11
1	rs7529347	T	3230	6.035e-11
1	rs73080175	A	3230	6.076e-11
1	rs9427935	A	3226	6.148e-11
1	rs9427927	T	3234	6.344e-11
1	rs9427648	A	3234	6.344e-11
1	rs9427929	G	3234	6.344e-11
1	rs12734260	T	3217	6.686e-11
1	rs9427930	A	3207	8.537e-11
1	rs6691372	T	3186	9.995e-11
1	rs12724106	G	-3172	1.324e-10
1	rs17573790	C	3264	2.094e-10
1	rs12116571	T	-3111	2.222e-10
1	rs34650634	G	3036	4.13e-09
1	rs9427656	T	3034	4.626e-09
1	rs9427657	G	3034	4.626e-09
1	rs9427940	T	3016	5.829e-09
1	rs6702340	T	2884	1.249e-07
1	rs6694672	G	2875	1.429e-07
1	rs6657171	A	2875	1.429e-07
1	rs6657246	A	2875	1.429e-07
1	rs6694853	G	2875	1.429e-07
1	rs9427660	A	2875	1.429e-07
1	rs9427942	A	2875	1.429e-07
1	rs76622629	T	2277	2.44e-07
1	rs74188363	T	1908	2.636e-07
1	rs75816959	A	1896	3.122e-07
1	rs6679189	C	2732	3.861e-07
1	rs1332669	C	2728	4.144e-07
1	rs857023	C	2728	4.144e-07
1	rs857026	T	2728	4.144e-07
1	rs10754211	G	2728	4.144e-07
1	rs857020	C	2728	4.144e-07
1	rs1759013	T	2728	4.144e-07
1	rs1794003	G	2728	4.144e-07
1	rs1412631	T	2728	4.144e-07
1	rs10922160	C	2728	4.144e-07
1	rs6428384	C	2728	4.144e-07
1	rs4915313	G	2728	4.144e-07
1	rs2151133	T	2728	4.144e-07
1	rs4915315	G	2728	4.144e-07
1	rs10754214	A	2728	4.144e-07
1	rs4915316	A	2728	4.144e-07
1	rs10801588	T	2728	4.144e-07
1	rs1953064	A	2728	4.144e-07
1	rs3891964	T	2728	4.144e-07
1	rs6703400	T	2728	4.144e-07
1	rs10801591	C	2728	4.144e-07
1	rs7411719	T	2728	4.144e-07
1	rs10754215	C	2728	4.144e-07
1	rs1034162	G	2728	4.144e-07
1	rs7541429	A	2728	4.144e-07
1	rs10754220	A	-1822	4.315e-07
1	rs6677082	G	2729	4.355e-07
1	rs1571964	G	2729	4.355e-07
1	rs4556392	C	2724	4.675e-07
1	rs2151135	C	2724	4.675e-07
1	rs1332662	A	2724	4.675e-07
1	rs10737687	C	2724	4.675e-07
1	rs9726778	G	2724	4.675e-07
1	rs2151134	T	2716	4.868e-07
1	rs1576879	C	2711	4.889e-07
1	rs1576880	C	2711	4.889e-07
1	rs10733087	T	2711	4.889e-07
1	rs6671696	T	2711	4.889e-07
1	rs7542397	G	2706	5.183e-07
1	rs877897	G	2706	5.183e-07
1	rs1412638	T	2701	5.558e-07
1	rs12039586	C	2701	5.558e-07
1	rs2336595	T	2701	5.558e-07
1	rs857021	A	2701	5.558e-07
1	rs857022	A	2701	5.558e-07
1	rs857027	T	2701	5.558e-07
1	rs1102176	A	2701	5.558e-07
1	rs865071	G	2701	5.558e-07
1	rs857017	T	2701	5.558e-07
1	rs1759008	A	2701	5.558e-07
1	rs1412633	C	2701	5.558e-07
1	rs5997	T	2701	5.558e-07
1	rs6003	C	2701	5.558e-07
1	rs1759006	T	2701	5.558e-07
1	rs1627765	G	2701	5.558e-07
1	rs4915148	T	2701	5.558e-07
1	rs1412632	G	2701	5.558e-07
1	rs1115246	A	2701	5.558e-07
1	rs1115247	A	2701	5.558e-07
1	rs1794010	A	2701	5.558e-07
1	rs7530299	T	2701	5.558e-07
1	rs7530627	T	2701	5.558e-07
1	rs7530796	T	2701	5.558e-07
1	rs6428385	C	2701	5.558e-07
1	rs4915307	T	2701	5.558e-07
1	rs4915309	A	2701	5.558e-07
1	rs1537319	T	2701	5.558e-07
1	rs12677	G	2701	5.558e-07
1	rs10754213	T	2701	5.558e-07
1	rs6428387	A	2701	5.558e-07
1	rs7539642	A	2701	5.558e-07
1	rs10922165	T	2701	5.558e-07
1	rs4915327	T	2701	5.558e-07
1	rs2026429	C	2701	5.558e-07
1	rs10922166	G	2701	5.558e-07
1	rs6680497	G	2701	5.558e-07
1	rs4915337	A	2701	5.558e-07
1	rs10922169	T	2701	5.558e-07
1	rs6656858	C	2702	5.843e-07
1	rs12731209	T	2702	6.16e-07
1	rs928440	A	2702	6.16e-07
1	rs1332663	C	2698	6.267e-07
1	rs7516700	T	2698	6.267e-07
1	rs1888991	A	2698	6.267e-07
1	rs6685259	A	2707	6.432e-07
1	rs11589158	G	2022	6.814e-07
1	rs4915156	A	2699	6.857e-07
1	rs34238503	T	2021	6.943e-07
1	rs9427661	C	2692	7e-07
1	rs9427662	C	2692	7e-07
1	rs1170880	C	2692	7e-07
1	rs1170881	A	2692	7e-07
1	rs6670056	T	2692	7e-07
1	rs1576878	A	2692	7e-07
1	rs2336597	A	2692	7e-07
1	rs1412639	G	2692	7e-07
1	rs1412634	T	2692	7e-07
1	rs1759009	A	2692	7e-07
1	rs1759007	A	2692	7e-07
1	rs1576877	A	2692	7e-07
1	rs10801587	C	2692	7e-07
1	rs1412640	T	2692	7e-07
1	rs10801590	A	2692	7e-07
1	rs6695300	G	2692	7e-07
1	rs4915345	A	2692	7e-07
1	rs17616836	A	-1810	7.507e-07
1	rs7534353	T	2668	7.64e-07
1	rs146441739	T	2011	7.683e-07
1	rs140018744	C	2029	7.687e-07
1	rs115698922	T	2012	7.823e-07
1	rs1170882	G	2677	8.1e-07
1	rs928439	A	2677	8.1e-07
1	rs12068236	G	-1806	8.188e-07
1	rs201110782	T	2009	8.429e-07
1	rs12737179	G	-1802	8.62e-07
1	rs12733823	A	-1780	9.377e-07
1	rs1170883	T	2664	9.384e-07
1	rs1170878	A	2664	9.384e-07
1	rs1855116	A	2664	9.384e-07
1	rs12092294	G	2664	9.384e-07
1	rs7554757	A	2664	9.384e-07
1	rs10922191	C	-1792	1.031e-06
1	rs80014984	A	1986	1.046e-06
1	rs35078088	A	-1781	1.1e-06
1	rs75799269	A	1984	1.121e-06
1	rs6669207	A	1976	1.122e-06
1	rs148833787	A	1988	1.126e-06
1	rs10754210	A	-1662	1.25e-06
1	rs2990510	G	-1662	1.25e-06
1	rs6428383	C	2707	1.421e-06
1	rs1009188	C	-1741	1.486e-06
1	rs200687608	A	1959	1.566e-06
1	rs139433741	C	-1739	1.58e-06
1	rs79505108	T	-1739	1.58e-06
1	rs12140782	G	-1650	1.755e-06
1	rs4915338	T	2551	2.043e-06
1	rs76886884	C	1925	2.301e-06
1	rs74822326	G	1925	2.301e-06
1	rs60002789	C	1744	2.914e-06
1	rs7522434	A	-1609	2.977e-06
1	rs28797622	G	-1609	2.977e-06
13	rs7992208	C	-2443	2.994e-06
1	rs80119232	T	1741	2.997e-06
1	rs45489701	T	1739	3.132e-06
1	rs78077089	A	1739	3.132e-06
1	rs72468006	A	1739	3.132e-06
1	rs75567332	A	1739	3.132e-06
1	rs147817047	G	1739	3.132e-06
1	rs111822146	A	1739	3.132e-06
16	rs2120692	A	2384	3.289e-06
1	rs75282993	G	1723	3.82e-06
1	rs142183523	T	1720	3.99e-06
1	rs3748557	A	1719	4.12e-06
1	rs78629106	A	1708	4.44e-06
1	rs17494275	A	1895	5.289e-06
1	rs146429346	A	1895	5.289e-06
1	rs11576212	G	1895	5.289e-06
1	rs11576634	G	1895	5.289e-06
1	rs74229792	T	1895	5.289e-06
1	rs74217733	A	1895	5.289e-06
1	rs74229793	A	1895	5.289e-06
1	rs61819912	T	3239	5.324e-06
1	rs4520444	T	-1569	5.449e-06
1	rs11584435	T	1893	5.468e-06
1	rs10922093	G	1645	5.718e-06
1	rs12405238	T	1645	5.718e-06
1	rs74229794	G	1892	5.781e-06
1	rs74217989	T	1892	5.781e-06
1	rs12727325	A	-1645	6.21e-06
1	rs11580821	T	1642	6.228e-06
1	rs72734328	G	1638	6.538e-06
1	rs6676084	T	-1549	7.03e-06
1	rs7554802	T	2358	7.078e-06
1	rs7554890	T	2358	7.078e-06
1	rs1415217	C	2358	7.078e-06
1	rs7520503	A	2358	7.078e-06
1	rs10801594	G	2358	7.078e-06
1	rs7554267	T	1520	7.598e-06
2	rs72824788	T	-2598	7.601e-06
13	rs7335572	A	-2333	7.651e-06
2	rs10195867	C	-2597	7.724e-06
1	rs1415212	A	-1562	7.863e-06
1	rs10922178	T	-1562	7.863e-06
2	rs4953721	G	-2591	8.01e-06
2	rs9750931	G	-2589	8.192e-06
2	rs9752531	A	-2589	8.192e-06
2	rs35223862	T	-2589	8.192e-06
2	rs55794045	A	-2588	8.339e-06
13	rs146878050	C	-2286	8.346e-06
2	rs58031484	T	-2581	8.373e-06
2	rs10496432	A	-2581	8.373e-06
2	rs4953782	G	-2581	8.373e-06
2	rs66789315	C	-2581	8.373e-06
2	rs4953729	A	-2581	8.373e-06
2	rs28570680	G	-2581	8.373e-06
2	rs7565483	G	-2581	8.373e-06
2	rs7577865	A	-2581	8.373e-06
2	rs6725792	C	-2581	8.373e-06
2	rs6709945	A	-2581	8.373e-06
2	rs6719215	C	-2581	8.373e-06
2	rs141301681	G	-2581	8.373e-06
2	rs34311530	T	-2581	8.373e-06
1	rs12404243	C	1895	8.561e-06
1	rs6428390	C	2337	8.642e-06
2	rs72824796	T	-2574	9.223e-06
2	rs34821058	T	-2574	9.223e-06
11	rs12787303	A	-1531	9.352e-06
1	rs4915378	T	2327	9.393e-06
2	rs56794190	T	-2571	9.5e-06
2	rs34517320	T	-2571	9.5e-06
2	rs72824802	G	-2571	9.5e-06
2	rs753492	T	-2571	9.5e-06
2	rs4482487	A	-2571	9.5e-06
2	rs3213866	C	-2571	9.554e-06
1	rs10754219	C	2336	9.692e-06
2	rs9330317	C	-2572	9.814e-06
1	rs1325298	T	1523	9.932e-06
13	rs4381469	C	-2370	9.998e-06
13	rs7990554	A	-2370	9.998e-06
13	rs56085431	G	-2370	9.998e-06
13	rs59745090	T	-2370	9.998e-06
