# Supplementary material for: A genome-wide association study identifies key modulators of complement factor H binding to malondialdehyde-epitopes
Source: Proc Natl Acad Sci U S A. 2020 Apr 22;117(18):9942–51. doi: 10.1073/pnas.1913970117 (PMC7211993; doi:10.1073/pnas.1913970117)
Supplement: Supplementary File [file pnas.1913970117.sd02.xlsx]

## Sheet: CFH_binding_all_conditioned
Dataset S2. SNPs with high genome-wide association significance (<E-05) for the CFH binding to MDA-epitopes in the integrated cohort (n=1830) after adjustment for rs1061170
Chromosome	SNP	Allele	Beta	GWAS p-value
1	rs371960809	T	2084	1.815e-07
1	rs16840522	C	2056	2.599e-07
1	rs731557	A	2037	3.34e-07
1	rs2064456	G	2037	3.34e-07
1	rs35253683	A	2037	3.34e-07
1	rs6677460	G	2029	3.557e-07
1	rs6677604	A	2029	3.557e-07
1	rs6689009	G	2029	3.557e-07
1	rs2019727	A	2025	3.769e-07
1	rs2300429	A	2025	3.769e-07
1	rs33915960	T	2025	3.769e-07
1	rs35617250	T	2012	4.539e-07
1	rs12144939	T	1997	5.271e-07
1	rs6664877	T	1993	1.305e-06
8	rs10100154	A	-1757	1.434e-06
1	rs7519758	T	1930	1.601e-06
1	rs16840639	C	1930	1.601e-06
1	rs12134598	G	1981	1.621e-06
1	rs58175074	G	1935	1.622e-06
1	rs6695321	G	-1848	1.629e-06
2	rs1882449	T	2497	1.73e-06
8	rs6980774	A	-1745	1.996e-06
1	rs149369377	G	1918	2.023e-06
1	rs7542235	G	1907	2.047e-06
1	rs60642321	G	1912	2.071e-06
1	rs115094736	G	1913	2.123e-06
3	rs9871385	C	1441	2.445e-06
1	rs74696321	A	1901	6.245e-06
13	rs7992208	C	-2212	7.241e-06
13	rs7335572	A	-2179	9.189e-06
