# Supplementary material for: A genome-wide association study identifies key modulators of complement factor H binding to malondialdehyde-epitopes
Source: Proc Natl Acad Sci U S A. 2020 Apr 22;117(18):9942–51. doi: 10.1073/pnas.1913970117 (PMC7211993; doi:10.1073/pnas.1913970117)
Supplement: Supplementary File [file pnas.1913970117.sd03.xlsx]

## Sheet: CFH_level_all
Dataset S3. SNPs with high genome-wide association significance (<E-05) for CFH level in the integrated cohort (n=1830)
Chromosome	SNP	Allele	Beta	GWAS p-value
12	rs10784193	A	-33.1	3.144e-06
2	rs55805294	T	48.77	6.934e-06
13	rs11841415	T	47.82	7.657e-06
5	rs74679493	G	-47.36	7.707e-06
14	rs1256061	T	-25.4	7.956e-06
3	rs55950391	G	42.59	9.303e-06
21	rs220110	A	27.99	9.394e-06
14	rs12882423	A	37.36	9.967e-06
14	rs12889276	A	37.36	9.967e-06
