# Supplementary material for: A genome-wide association study identifies key modulators of complement factor H binding to malondialdehyde-epitopes
Source: Proc Natl Acad Sci U S A. 2020 Apr 22;117(18):9942–51. doi: 10.1073/pnas.1913970117 (PMC7211993; doi:10.1073/pnas.1913970117)
Supplement: Supplementary File [file pnas.1913970117.sd04.xlsx]

## Sheet: CFH_binding_controls
Datasets S4. SNPs with high genome-wide association significance (<E-05) for the CFH binding to MDA-epitopes in healthy controls (n=934)
Chromosome	SNP	Allele	Beta	GWAS p-value
1	rs10801556	A	-4281	2.18e-22
1	rs482934	G	-4253	2.809e-22
1	rs402056	G	-4270	2.866e-22
1	rs1061147	A	-4250	3.309e-22
1	rs1329422	C	-4250	3.309e-22
1	rs2300430	T	-4250	3.309e-22
1	rs10801553	A	-4250	3.309e-22
1	rs1329421	A	-4250	3.309e-22
1	rs10922092	A	-4250	3.309e-22
1	rs10801554	C	-4250	3.309e-22
1	rs7529589	T	-4250	3.309e-22
1	rs12029785	G	-4250	3.309e-22
1	rs1061170	C	-4250	3.309e-22
1	rs10922094	G	-4250	3.309e-22
1	rs3645	G	-4250	3.309e-22
1	rs514943	C	-4256	3.332e-22
1	rs488380	C	-4256	3.332e-22
1	rs579745	A	-4256	3.332e-22
1	rs485632	T	-4256	3.332e-22
1	rs10922099	G	-4256	3.332e-22
1	rs1089033	A	-4256	3.332e-22
1	rs529899	A	-4256	3.332e-22
1	rs368465	T	-4256	3.332e-22
1	rs4658046	C	-4257	3.894e-22
1	rs7546015	A	-4253	3.912e-22
1	rs12033127	T	-4253	3.912e-22
1	rs10922097	C	-4253	3.912e-22
1	rs10922098	C	-4253	3.912e-22
1	rs10922100	A	-4253	3.912e-22
1	rs12038674	C	-4253	3.912e-22
1	rs76258507	T	-4253	3.912e-22
1	rs36137052	T	-4253	3.912e-22
1	rs28853072	A	-4253	3.912e-22
1	rs7539005	A	-4253	3.912e-22
1	rs10922102	C	-4253	3.912e-22
1	rs2860102	A	-4253	3.912e-22
1	rs10801557	C	-4253	3.912e-22
1	rs10754199	A	-4253	3.912e-22
1	rs10922103	G	-4253	3.912e-22
1	rs28664709	G	-4253	3.912e-22
1	rs203688	G	-4214	5.748e-22
1	rs570618	T	-4223	6.386e-22
1	rs12038333	G	-4211	6.777e-22
1	rs12045503	C	-4211	6.777e-22
1	rs10801555	A	-4224	7.407e-22
1	rs528298	A	-4234	1.416e-21
1	rs572515	A	-4218	1.465e-21
1	rs1329424	T	-4215	1.887e-21
1	rs402991	C	-3903	2.55e-19
1	rs399469	A	-3903	2.55e-19
1	rs203685	C	-3903	2.55e-19
1	rs203683	G	-3903	2.55e-19
1	rs203682	C	-3903	2.55e-19
1	rs203679	C	-3903	2.55e-19
1	rs203677	A	-3903	2.55e-19
1	rs203674	G	-3903	2.55e-19
1	rs203672	T	-3903	2.875e-19
1	rs393955	C	-3903	2.875e-19
1	rs381974	A	-3903	2.875e-19
1	rs379489	A	-3903	2.875e-19
1	rs403846	T	-3903	2.875e-19
1	rs395544	A	-3903	2.875e-19
1	rs380390	G	-3903	2.875e-19
1	rs414539	T	-3903	2.875e-19
1	rs412852	G	-3903	2.875e-19
1	rs9970784	C	-3900	2.96e-19
1	rs1831282	A	-3900	2.96e-19
1	rs2019724	T	-3900	2.96e-19
1	rs1887973	G	-3900	2.96e-19
1	rs6428357	A	-3900	2.96e-19
1	rs10733086	A	-3900	2.96e-19
1	rs1410997	C	-3900	2.96e-19
1	rs6664705	G	-3900	2.96e-19
1	rs7522681	G	-3900	2.96e-19
1	rs203687	C	-3903	3.075e-19
1	rs375046	C	-3903	3.132e-19
1	rs203680	T	-3888	3.737e-19
1	rs374896	T	-3879	6.799e-19
1	rs9970075	T	-3845	1.848e-18
1	rs942971	A	-3789	2.258e-18
1	rs1963606	T	-3718	3.8e-18
1	rs1963607	C	-3718	3.8e-18
1	rs116729673	C	-3743	5.298e-18
1	rs4044578	C	-3843	5.963e-18
1	rs1853883	G	-3750	6.304e-18
1	rs1359594	T	-3744	6.59e-18
1	rs2026547	G	-3744	6.59e-18
1	rs4044682	G	-3742	6.971e-18
1	rs2878690	C	-3741	7.165e-18
1	rs4428917	G	-3741	7.165e-18
1	rs10922142	A	-3720	7.712e-18
1	rs10754206	G	-3720	8.104e-18
1	rs6685931	C	-3784	9.542e-18
1	rs1409153	C	-3794	9.575e-18
1	rs7535263	A	3688	1.188e-17
1	rs7540032	T	3669	1.45e-17
1	rs10922108	T	3669	1.45e-17
1	rs1329428	T	3669	1.45e-17
1	rs10801559	A	3680	1.52e-17
1	rs1329427	T	3680	1.52e-17
1	rs10922109	A	3680	1.52e-17
1	rs10801558	G	3660	1.879e-17
1	rs6428379	T	-3692	1.879e-17
1	rs10737680	C	3660	1.964e-17
1	rs2274700	A	3660	1.964e-17
1	rs6677089	C	3660	1.964e-17
1	rs6688272	T	3660	1.964e-17
1	rs3753395	T	3660	1.964e-17
1	rs10465586	T	3660	1.964e-17
1	rs10922104	G	3660	1.964e-17
1	rs10922105	C	3660	1.964e-17
1	rs10922106	G	3660	1.964e-17
1	rs3766405	T	3660	1.964e-17
1	rs1410996	A	3660	1.964e-17
1	rs7514261	A	3597	5.85e-17
1	rs371960809	T	4474	6.326e-17
1	rs6695525	G	-3539	1.55e-16
1	rs16840522	C	4408	1.837e-16
1	rs6677460	G	4379	2.116e-16
1	rs6677604	A	4379	2.116e-16
1	rs6689009	G	4379	2.116e-16
1	rs12144939	T	4379	2.116e-16
1	rs35253683	A	4379	2.116e-16
1	rs2064456	G	4379	2.116e-16
1	rs731557	A	4379	2.116e-16
1	rs2019727	A	4365	2.82e-16
1	rs2300429	A	4365	2.82e-16
1	rs33915960	T	4365	2.82e-16
1	rs35617250	T	4365	2.82e-16
1	rs6675769	A	3510	3.834e-16
1	rs6667243	C	3511	4.113e-16
1	rs58175074	G	4297	4.271e-15
1	rs149369377	G	4274	6.114e-15
1	rs7542235	G	4226	1.105e-14
1	rs16840639	C	4224	1.121e-14
1	rs7519758	T	4224	1.121e-14
1	rs60642321	G	4223	1.236e-14
1	rs115094736	G	4216	1.488e-14
1	rs6664877	T	4204	3.767e-14
1	rs12134598	G	4187	5.039e-14
1	rs7547265	G	3233	1.137e-13
1	rs10922152	T	3233	1.137e-13
1	rs10922153	T	3202	1.275e-13
1	rs16840607	G	3454	1.859e-13
1	rs12408496	G	3444	2.166e-13
1	rs7553098	C	3444	2.166e-13
1	rs6663083	T	3167	2.26e-13
1	rs12121698	T	3167	2.26e-13
1	rs1332666	A	3167	2.26e-13
1	rs424535	T	3336	3.549e-13
1	rs2336502	C	3414	3.56e-13
1	rs74696321	A	4152	5.055e-13
1	rs12726401	C	4240	1.694e-12
1	rs12740961	T	4240	1.694e-12
1	rs16840419	G	4225	2.008e-12
1	rs33982697	G	4225	2.008e-12
1	rs12127759	T	4193	3.084e-12
1	rs3766404	C	4171	3.139e-12
1	rs59893641	C	3286	3.638e-12
1	rs16840422	T	4155	4.036e-12
1	rs6428363	A	3273	4.579e-12
1	rs6428370	G	3273	4.579e-12
1	rs12240143	C	3147	2.262e-11
1	rs12734390	A	3187	3.739e-11
1	rs10801575	T	3141	5.128e-11
1	rs10922150	C	3144	6.722e-11
1	rs35593284	C	3144	6.722e-11
1	rs12727781	G	3144	6.722e-11
1	rs12723250	T	3144	6.722e-11
1	rs9427922	T	3141	6.913e-11
1	rs7541682	T	3142	7.628e-11
1	rs73080140	A	3135	7.755e-11
1	rs3906115	T	3135	7.755e-11
1	rs7522084	T	3135	7.755e-11
1	rs1925969	A	3135	7.755e-11
1	rs7537449	C	3146	7.851e-11
1	rs7413744	G	3129	7.962e-11
1	rs3828032	T	3131	8.091e-11
1	rs9427934	A	3131	8.091e-11
1	rs66511405	C	3131	8.091e-11
1	rs3748555	A	3131	8.091e-11
1	rs9427652	A	3131	8.091e-11
1	rs35473140	A	3133	8.336e-11
1	rs55901582	A	3124	8.427e-11
1	rs7417769	A	3117	9.092e-11
1	rs6663209	G	3107	1.007e-10
1	rs3748556	T	3105	1.154e-10
1	rs1815329	G	3805	1.649e-09
1	rs7538501	T	3793	2.015e-09
1	rs149840442	G	3793	2.015e-09
1	rs35811406	G	3767	2.53e-09
1	rs7412359	A	3767	2.53e-09
1	rs35002268	A	3745	3.225e-09
1	rs34673990	A	3745	3.225e-09
1	rs35445694	T	3745	3.225e-09
1	rs35155714	A	3745	3.225e-09
1	rs7547477	T	3745	3.225e-09
1	rs7516560	C	3745	3.225e-09
1	rs2336536	C	3745	3.225e-09
1	rs7519492	C	3745	3.225e-09
1	rs7519501	C	3745	3.225e-09
1	rs7517126	G	3745	3.225e-09
1	rs7517587	G	3745	3.225e-09
1	rs57809726	G	3745	3.225e-09
1	rs56300393	A	3745	3.225e-09
1	rs13375144	T	3745	3.225e-09
1	rs13375150	T	3745	3.225e-09
1	rs13374399	A	3745	3.225e-09
1	rs13375236	T	3745	3.225e-09
1	rs2133138	A	3745	3.225e-09
1	rs141673826	A	3745	3.225e-09
1	rs71631872	T	3745	3.225e-09
1	rs7536280	A	3745	3.225e-09
1	rs57050675	A	3745	3.225e-09
1	rs34924297	A	3746	3.273e-09
1	rs34833349	G	3746	3.273e-09
1	rs35762507	A	3746	3.273e-09
1	rs35881325	T	3746	3.273e-09
1	rs7525447	C	3746	3.273e-09
1	rs6662876	G	3746	3.273e-09
1	rs1853882	G	3746	3.273e-09
1	rs56291469	G	3746	3.273e-09
1	rs12745690	C	3746	3.273e-09
1	rs7548070	A	3747	3.351e-09
1	rs4086175	C	3736	3.357e-09
1	rs58817907	G	3718	5.242e-09
1	rs7514704	G	3674	6.077e-09
1	rs7533270	A	3664	6.978e-09
1	rs12755054	C	2704	7.281e-09
1	rs1750311	A	2692	8.035e-09
1	rs1170879	A	2692	8.035e-09
1	rs9427664	A	2692	8.035e-09
1	rs1759016	T	2672	8.817e-09
1	rs57426012	A	3588	2.637e-08
1	rs28413658	T	3588	2.637e-08
1	rs2336503	A	3588	2.637e-08
1	rs2878717	T	3588	2.637e-08
1	rs2336504	T	3588	2.637e-08
1	rs2336505	G	3588	2.637e-08
1	rs6428364	T	3588	2.637e-08
1	rs6428365	A	3588	2.637e-08
1	rs6428366	G	3588	2.637e-08
1	rs6428367	C	3588	2.637e-08
1	rs6428368	C	3588	2.637e-08
1	rs6428369	C	3588	2.637e-08
1	rs12240148	C	3588	2.637e-08
1	rs7535993	C	2585	3e-08
1	rs10754207	A	3800	3.078e-08
1	rs7522952	G	3797	3.733e-08
1	rs7555070	C	2543	4.128e-08
1	rs12734260	T	3769	4.436e-08
1	rs6691372	T	3769	4.436e-08
1	rs6674522	C	3753	4.532e-08
1	rs7529347	T	3753	4.532e-08
1	rs9427935	A	3753	4.532e-08
1	rs9427938	T	3736	5.28e-08
1	rs7548145	C	3739	5.28e-08
1	rs73080175	A	3739	5.28e-08
1	rs9427655	G	3739	5.28e-08
1	rs7552547	G	3499	5.437e-08
1	rs9427930	A	3721	6.279e-08
1	rs9427927	T	3733	6.322e-08
1	rs9427648	A	3733	6.322e-08
1	rs9427929	G	3733	6.322e-08
1	rs12724106	G	-3543	1.523e-07
1	rs34650634	G	3630	4.17e-07
1	rs6704166	T	-2386	5.978e-07
1	rs9427656	T	3575	6.161e-07
1	rs9427657	G	3575	6.161e-07
1	rs4388642	C	-2355	6.417e-07
1	rs139124820	C	2285	6.561e-07
1	rs9427940	T	3564	7.001e-07
1	rs10494744	C	-3127	1.056e-06
1	rs6702340	T	3707	1.162e-06
2	rs72991724	T	2451	1.194e-06
19	rs2042936	A	2257	1.221e-06
1	rs6694672	G	3696	1.338e-06
1	rs6657171	A	3696	1.338e-06
1	rs6657246	A	3696	1.338e-06
1	rs6694853	G	3696	1.338e-06
1	rs9427660	A	3696	1.338e-06
1	rs9427942	A	3696	1.338e-06
19	rs2604904	C	2223	1.491e-06
19	rs7258709	C	2223	1.491e-06
2	rs10929242	A	2428	1.573e-06
2	rs12052937	T	2428	1.573e-06
2	rs12053345	C	2428	1.573e-06
2	rs1817894	A	2428	1.573e-06
2	rs1038990	T	2428	1.573e-06
2	rs1038989	G	2428	1.573e-06
2	rs11675453	A	2424	1.776e-06
2	rs12052529	T	2407	2.05e-06
2	rs11687288	C	2398	2.125e-06
2	rs72991737	T	2398	2.125e-06
4	rs13104271	G	2129	2.135e-06
1	rs17573790	C	3395	2.305e-06
19	rs2561558	A	2147	2.381e-06
2	rs11691360	T	2367	2.873e-06
1	rs12116571	T	-3102	2.995e-06
1	rs6685259	A	3509	3.471e-06
1	rs12731209	T	3484	3.492e-06
1	rs1170882	G	3484	3.492e-06
1	rs928440	A	3484	3.492e-06
1	rs928439	A	3484	3.492e-06
1	rs1576879	C	3484	3.492e-06
1	rs1576880	C	3484	3.492e-06
1	rs10733087	T	3484	3.492e-06
1	rs6671696	T	3484	3.492e-06
2	rs72482136	A	2366	3.576e-06
1	rs7542397	G	3479	3.681e-06
1	rs6679189	C	3479	3.681e-06
1	rs877897	G	3479	3.681e-06
2	rs11681146	T	2364	3.878e-06
2	rs72990195	A	2368	3.946e-06
1	rs9427661	C	3472	4.004e-06
1	rs9427662	C	3472	4.004e-06
1	rs1170880	C	3472	4.004e-06
1	rs1170881	A	3472	4.004e-06
1	rs6670056	T	3472	4.004e-06
1	rs1576878	A	3472	4.004e-06
1	rs2336597	A	3472	4.004e-06
1	rs1412638	T	3472	4.004e-06
1	rs12039586	C	3472	4.004e-06
1	rs2336595	T	3472	4.004e-06
1	rs1412639	G	3472	4.004e-06
1	rs1332669	C	3472	4.004e-06
1	rs857021	A	3472	4.004e-06
1	rs857022	A	3472	4.004e-06
1	rs857023	C	3472	4.004e-06
1	rs857026	T	3472	4.004e-06
1	rs857027	T	3472	4.004e-06
1	rs1102176	A	3472	4.004e-06
1	rs10754211	G	3472	4.004e-06
1	rs857020	C	3472	4.004e-06
1	rs865071	G	3472	4.004e-06
1	rs857017	T	3472	4.004e-06
1	rs1412634	T	3472	4.004e-06
1	rs1759013	T	3472	4.004e-06
1	rs1794003	G	3472	4.004e-06
1	rs1759009	A	3472	4.004e-06
1	rs1759008	A	3472	4.004e-06
1	rs1412633	C	3472	4.004e-06
1	rs1759007	A	3472	4.004e-06
1	rs5997	T	3472	4.004e-06
1	rs6003	C	3472	4.004e-06
1	rs1759006	T	3472	4.004e-06
1	rs1627765	G	3472	4.004e-06
1	rs4915148	T	3472	4.004e-06
1	rs1412632	G	3472	4.004e-06
1	rs1412631	T	3472	4.004e-06
1	rs1115246	A	3472	4.004e-06
1	rs1115247	A	3472	4.004e-06
1	rs1794010	A	3472	4.004e-06
1	rs10922160	C	3472	4.004e-06
1	rs7530299	T	3472	4.004e-06
1	rs7530627	T	3472	4.004e-06
1	rs7530796	T	3472	4.004e-06
1	rs6428384	C	3472	4.004e-06
1	rs1576877	A	3472	4.004e-06
1	rs6428385	C	3472	4.004e-06
1	rs4915307	T	3472	4.004e-06
1	rs4915309	A	3472	4.004e-06
1	rs4915313	G	3472	4.004e-06
1	rs1537319	T	3472	4.004e-06
1	rs12677	G	3472	4.004e-06
1	rs10754213	T	3472	4.004e-06
1	rs2151133	T	3472	4.004e-06
1	rs10801587	C	3472	4.004e-06
1	rs4915315	G	3472	4.004e-06
1	rs10754214	A	3472	4.004e-06
1	rs4915316	A	3472	4.004e-06
1	rs6428387	A	3472	4.004e-06
1	rs4915156	A	3472	4.004e-06
1	rs10801588	T	3472	4.004e-06
1	rs7539642	A	3472	4.004e-06
1	rs1953064	A	3472	4.004e-06
1	rs3891964	T	3472	4.004e-06
1	rs1412640	T	3472	4.004e-06
1	rs10922165	T	3472	4.004e-06
1	rs6703400	T	3472	4.004e-06
1	rs4915327	T	3472	4.004e-06
1	rs2026429	C	3472	4.004e-06
1	rs10922166	G	3472	4.004e-06
1	rs10801590	A	3472	4.004e-06
1	rs6680497	G	3472	4.004e-06
1	rs10801591	C	3472	4.004e-06
1	rs7411719	T	3472	4.004e-06
1	rs10754215	C	3472	4.004e-06
1	rs1034162	G	3472	4.004e-06
1	rs4915337	A	3472	4.004e-06
1	rs6695300	G	3472	4.004e-06
1	rs7541429	A	3472	4.004e-06
1	rs10922169	T	3472	4.004e-06
1	rs4915345	A	3472	4.004e-06
2	rs4663767	A	2360	4.111e-06
1	rs4915338	T	3464	4.425e-06
1	rs6677082	G	3449	4.746e-06
1	rs1571964	G	3449	4.746e-06
1	rs6656858	C	3449	4.746e-06
1	rs2151134	T	3442	5.17e-06
1	rs4556392	C	3442	5.17e-06
1	rs2151135	C	3442	5.17e-06
1	rs1332662	A	3442	5.17e-06
1	rs10737687	C	3442	5.17e-06
1	rs1332663	C	3442	5.17e-06
1	rs7516700	T	3442	5.17e-06
1	rs1888991	A	3442	5.17e-06
1	rs9726778	G	3442	5.17e-06
1	rs1170883	T	3421	5.817e-06
1	rs1170878	A	3421	5.817e-06
1	rs1855116	A	3421	5.817e-06
1	rs12092294	G	3421	5.817e-06
1	rs7554757	A	3421	5.817e-06
1	rs7534353	T	3412	5.882e-06
9	rs1147367	T	-2394	6.881e-06
4	rs4385004	C	2026	6.892e-06
19	rs2604907	G	2095	6.942e-06
4	rs10030044	G	-2000	9.113e-06
4	rs6835859	T	-2000	9.113e-06
4	rs6810983	G	-2000	9.113e-06
4	rs4550865	C	-2000	9.113e-06
