# Supplementary material for: A genome-wide association study identifies key modulators of complement factor H binding to malondialdehyde-epitopes
Source: Proc Natl Acad Sci U S A. 2020 Apr 22;117(18):9942–51. doi: 10.1073/pnas.1913970117 (PMC7211993; doi:10.1073/pnas.1913970117)
Supplement: Supplementary File [file pnas.1913970117.sd05.xlsx]

## Sheet: CFH_binding_controls_conditione
Dataset S5. SNPs with high genome-wide association significance (<E-05) for the CFH binding to MDA-epitopes in healthy controls (n=934) after adjustment for rs1061170
Chromosome	SNP	Allele	Beta	GWAS p-value
1	rs371960809	T	2721	1.72e-06
1	rs16840522	C	2666	2.872e-06
1	rs731557	A	2642	3.079e-06
1	rs2064456	G	2642	3.079e-06
1	rs6677460	G	2642	3.079e-06
1	rs6677604	A	2642	3.079e-06
1	rs6689009	G	2642	3.079e-06
1	rs12144939	T	2642	3.079e-06
1	rs35253683	A	2642	3.079e-06
1	rs2019727	A	2635	3.318e-06
1	rs2300429	A	2635	3.318e-06
1	rs33915960	T	2635	3.318e-06
1	rs35617250	T	2635	3.318e-06
16	rs79965860	C	3564	4.669e-06
16	rs9937001	G	-2375	5.52e-06
16	rs75815114	A	3482	8.196e-06
15	rs647041	T	-1833	9.515e-06
15	rs12911602	C	-1817	9.522e-06
15	rs481134	A	-1826	9.548e-06
16	rs13331032	T	-2465	9.88e-06
16	rs56032635	T	-2465	9.88e-06
