# Supplementary material for: A genome-wide association study identifies key modulators of complement factor H binding to malondialdehyde-epitopes
Source: Proc Natl Acad Sci U S A. 2020 Apr 22;117(18):9942–51. doi: 10.1073/pnas.1913970117 (PMC7211993; doi:10.1073/pnas.1913970117)
Supplement: Supplementary File [file pnas.1913970117.sd06.xlsx]

## Sheet: CFH_level_controls
Dataset S6. SNPs with high genome-wide association significance (<E-05) for CFH concentration in healthy controls (n=934)
Chromosome	SNP	Allele	Beta	GWAS p-value
12	rs2712503	A	72.05	3.247e-07
12	rs2605424	A	71.04	3.604e-07
12	rs2712504	T	71.17	3.692e-07
12	rs2712505	G	71.17	3.692e-07
12	rs2712506	C	71.17	3.692e-07
12	rs1531138	A	71.17	3.692e-07
12	rs2712508	T	71.17	3.692e-07
12	rs2605422	T	71.17	3.692e-07
12	rs2712510	G	71.17	3.692e-07
12	rs2712511	A	71.17	3.692e-07
12	rs2645867	G	71.17	3.692e-07
12	rs2645866	A	71.17	3.692e-07
12	rs2712513	C	71.17	3.692e-07
12	rs2645865	C	71.17	3.692e-07
12	rs2712514	A	71.17	3.692e-07
12	rs2712515	G	71.17	3.692e-07
12	rs2712516	C	71.17	3.692e-07
12	rs2712517	G	71.17	3.692e-07
12	rs1353611	A	71.17	3.692e-07
12	rs1353610	A	71.31	3.873e-07
12	rs7976736	A	54.34	4.703e-06
12	rs2712507	A	53.28	6.305e-06
12	rs1497236	C	52.57	8.454e-06
