# Supplementary material for: A genome-wide association study identifies key modulators of complement factor H binding to malondialdehyde-epitopes
Source: Proc Natl Acad Sci U S A. 2020 Apr 22;117(18):9942–51. doi: 10.1073/pnas.1913970117 (PMC7211993; doi:10.1073/pnas.1913970117)
Supplement: Supplementary File [file pnas.1913970117.sd07.xlsx]

## Sheet: correlation_with_deletion
Dataset S7. SNPs correlating with CFHR3 and CFHR1 deletion in healthy controls (n=934)
SNP_allele	r²
rs16840522_C	0.954346
rs371960809_T	0.954227
rs115094736_G	0.952648
rs58175074_G	0.952557
rs149369377_G	0.95249
rs16840639_C	0.950881
rs7519758_T	0.950881
rs60642321_G	0.950813
rs7542235_G	0.948956
rs6677460_G	0.945007
rs6677604_A	0.945007
rs6689009_G	0.945007
rs12144939_T	0.945007
rs35253683_A	0.945007
rs2064456_G	0.945007
rs731557_A	0.945007
rs2019727_A	0.944936
rs2300429_A	0.944936
rs33915960_T	0.944936
rs35617250_T	0.944936
rs74696321_A	0.891274
rs6664877_T	0.884905
rs12134598_G	0.884748
rs12726401_C	0.771116
rs12740961_T	0.771116
rs16840419_G	0.769737
rs33982697_G	0.769737
rs12127759_T	0.76684
rs16840422_T	0.762093
rs3766404_C	0.759684
rs7548070_A	0.746682
rs7538501_T	0.746452
rs149840442_G	0.746452
rs4086175_C	0.745726
rs35811406_G	0.74536
rs7412359_A	0.74536
rs34924297_A	0.74536
rs34833349_G	0.74536
rs35762507_A	0.74536
rs35881325_T	0.74536
rs7525447_C	0.74536
rs6662876_G	0.74536
rs1853882_G	0.74536
rs56291469_G	0.74536
rs12745690_C	0.74536
rs35002268_A	0.744043
rs34673990_A	0.744043
rs35445694_T	0.744043
rs35155714_A	0.744043
rs7547477_T	0.744043
rs7516560_C	0.744043
rs2336536_C	0.744043
rs7519492_C	0.744043
rs7519501_C	0.744043
rs7517126_G	0.744043
rs7517587_G	0.744043
rs57809726_G	0.744043
rs56300393_A	0.744043
rs13375144_T	0.744043
rs13375150_T	0.744043
rs13374399_A	0.744043
rs13375236_T	0.744043
rs2133138_A	0.744043
rs141673826_A	0.744043
rs71631872_T	0.744043
rs7536280_A	0.744043
rs57050675_A	0.744043
rs7514704_G	0.743673
rs1815329_G	0.743515
rs58817907_G	0.743403
rs7533270_A	0.742545
rs57426012_A	0.735566
rs28413658_T	0.735566
rs2336503_A	0.735566
rs2878717_T	0.735566
rs2336504_T	0.735566
rs2336505_G	0.735566
rs6428364_T	0.735566
rs6428365_A	0.735566
rs6428366_G	0.735566
rs6428367_C	0.735566
rs6428368_C	0.735566
rs6428369_C	0.735566
rs12240148_C	0.735566
rs7552547_G	0.734952
rs12408496_G	0.718379
rs7553098_C	0.718379
rs16840607_G	0.716307
rs2336502_C	0.716307
rs59893641_C	0.70275
rs6428363_A	0.702511
rs6428370_G	0.702511
rs12240143_C	0.694264
rs12734260_T	0.688204
rs6691372_T	0.688204
rs9427927_T	0.688083
rs9427648_A	0.688083
rs9427929_G	0.688083
rs9427930_A	0.687357
rs7522952_G	0.686562
rs10754207_A	0.684947
rs35473140_A	0.684854
rs6674522_C	0.68423
rs7529347_T	0.68423
rs9427935_A	0.68423
rs12734390_A	0.683299
rs9427938_T	0.683052
rs7548145_C	0.682928
rs73080175_A	0.682928
rs9427655_G	0.682928
rs3748556_T	0.680889
rs73080140_A	0.680591
rs3906115_T	0.680591
rs7522084_T	0.680591
rs1925969_A	0.680591
rs7537449_C	0.680285
rs3828032_T	0.680215
rs9427934_A	0.680215
rs66511405_C	0.680215
rs3748555_A	0.680215
rs9427652_A	0.680215
rs10922150_C	0.67899
rs35593284_C	0.67899
rs12727781_G	0.67899
rs12723250_T	0.67899
rs7541682_T	0.678482
rs9427922_T	0.678224
rs55901582_A	0.676239
rs6663209_G	0.675467
rs7417769_A	0.675275
rs7413744_G	0.674705
rs10801575_T	0.674009
rs424535_T	0.651535
rs34650634_G	0.642404
rs9427656_T	0.642109
rs9427657_G	0.642109
rs9427940_T	0.64171
rs17573790_C	0.627011
rs6694672_G	0.605837
rs6657171_A	0.605837
rs6657246_A	0.605837
rs6694853_G	0.605837
rs9427660_A	0.605837
rs9427942_A	0.605837
rs6702340_T	0.602093
rs9427661_C	0.599993
rs9427662_C	0.599993
rs1170880_C	0.599993
rs1170881_A	0.599993
rs6670056_T	0.599993
rs1576878_A	0.599993
rs2336597_A	0.599993
rs1412638_T	0.599993
rs12039586_C	0.599993
rs2336595_T	0.599993
rs1412639_G	0.599993
rs1332669_C	0.599993
rs857021_A	0.599993
rs857022_A	0.599993
rs857023_C	0.599993
rs857026_T	0.599993
rs857027_T	0.599993
rs1102176_A	0.599993
rs10754211_G	0.599993
rs857020_C	0.599993
rs865071_G	0.599993
rs857017_T	0.599993
rs1412634_T	0.599993
rs1759013_T	0.599993
rs1794003_G	0.599993
rs1759009_A	0.599993
rs1759008_A	0.599993
rs1412633_C	0.599993
rs1759007_A	0.599993
rs5997_T	0.599993
rs6003_C	0.599993
rs1759006_T	0.599993
rs1627765_G	0.599993
rs4915148_T	0.599993
rs1412632_G	0.599993
rs1412631_T	0.599993
rs1115246_A	0.599993
rs1115247_A	0.599993
rs1794010_A	0.599993
rs10922160_C	0.599993
rs7530299_T	0.599993
rs7530627_T	0.599993
rs7530796_T	0.599993
rs6428384_C	0.599993
rs1576877_A	0.599993
rs6428385_C	0.599993
rs4915307_T	0.599993
rs4915309_A	0.599993
rs4915313_G	0.599993
rs1537319_T	0.599993
rs12677_G	0.599993
rs10754213_T	0.599993
rs2151133_T	0.599993
rs10801587_C	0.599993
rs4915315_G	0.599993
rs10754214_A	0.599993
rs4915316_A	0.599993
rs6428387_A	0.599993
rs4915156_A	0.599993
rs10801588_T	0.599993
rs7539642_A	0.599993
rs1953064_A	0.599993
rs3891964_T	0.599993
rs1412640_T	0.599993
rs1170883_T	0.599351
rs1170878_A	0.599351
rs1855116_A	0.599351
rs12092294_G	0.599351
rs7554757_A	0.599351
rs12731209_T	0.596355
rs1170882_G	0.596355
rs928440_A	0.596355
rs928439_A	0.596355
rs1576879_C	0.596355
rs1576880_C	0.596355
rs10733087_T	0.596355
rs6428383_C	0.593656
rs7535263_A	0.586663
rs10801559_A	0.584965
rs1329427_T	0.584965
rs10922109_A	0.584965
rs10737680_C	0.584471
rs2274700_A	0.584471
rs6677089_C	0.584471
rs6688272_T	0.584471
rs3753395_T	0.584471
rs10465586_T	0.584471
rs10922104_G	0.584471
rs10922105_C	0.584471
rs10922106_G	0.584471
rs3766405_T	0.584471
rs1410996_A	0.584471
rs7540032_T	0.58432
rs10922108_T	0.58432
rs1329428_T	0.58432
rs10801558_G	0.584022
rs7514261_A	0.583177
rs12755054_C	0.49318
rs1750311_A	0.491054
rs1170879_A	0.491054
rs9427664_A	0.491054
rs1759016_T	0.490799
rs7555070_C	0.488331
rs7535993_C	0.481278
rs6675769_A	0.43888
rs6667243_C	0.436894
rs61819912_T	0.405171
rs71631856_T	0.388538
rs7547265_G	0.380726
rs10922152_T	0.380726
rs6663083_T	0.37442
rs12121698_T	0.37442
rs1332666_A	0.37442
rs10922153_T	0.373897
rs76622629_T	0.28166
rs111621003_T	0.265067
rs77498516_A	0.26163
rs76133288_A	0.26163
rs76199268_G	0.258233
rs73078958_T	0.257695
rs7530471_G	0.257695
rs77217872_G	0.246361
rs191468419_G	0.246361
rs16839652_A	0.246361
rs76374435_T	0.246361
rs59263061_C	0.245269
rs58726640_C	0.245269
rs7536964_T	0.245269
rs76886884_C	0.244975
rs74822326_G	0.244975
rs75602509_A	0.244392
rs77653867_A	0.244392
rs143720541_A	0.244392
rs17637588_T	0.244392
rs17688769_T	0.244392
rs76782788_T	0.244392
rs73078924_A	0.244392
rs61820435_C	0.244392
rs61822062_G	0.244392
rs140018744_C	0.244029
rs77499409_C	0.243716
rs112488363_A	0.243716
rs2094029_C	0.243716
rs17638758_T	0.243456
rs80014984_A	0.243241
rs17688897_G	0.242901
rs6669207_A	0.242154
rs200687608_A	0.241886
rs76166055_T	0.241734
rs76378524_C	0.241413
rs11589158_G	0.239969
rs201110782_T	0.238392
rs148833787_A	0.238392
rs146441739_T	0.238392
rs75799269_A	0.237911
rs115698922_T	0.237426
rs34238503_T	0.237426
X1.196179186.A_G	0.233207
rs9662344_C	0.233207
rs9658831_T	0.233207
rs10922034_T	0.232575
rs12565586_T	0.231697
rs61822084_A	0.231697
rs61246815_G	0.231697
rs10922035_A	0.231697
rs16839591_A	0.229186
rs7529369_T	0.22829
rs10922036_A	0.223337
rs12405050_A	0.215829
rs7522690_A	0.21518
rs112044926_C	0.21518
rs73067629_G	0.21518
rs7513135_A	0.21518
rs10494742_G	0.21518
rs73065818_G	0.212696
rs74136510_T	0.212696
rs73065825_C	0.212696
rs73065828_T	0.212696
rs7554401_T	0.212696
rs12402127_T	0.212696
rs7537176_T	0.212696
rs73063982_A	0.21205
rs73063989_G	0.21205
rs12409953_G	0.21205
rs73063993_C	0.21205
rs73065807_G	0.21205
rs60040626_G	0.21205
rs56199993_G	0.21205
rs16839785_G	0.21205
rs12407399_C	0.21205
rs12410633_A	0.21205
rs141253151_A	0.21205
rs183602349_C	0.21205
rs73065844_T	0.21205
rs56186308_A	0.21205
rs139881148_A	0.211783
rs17494275_A	0.201777
rs146429346_A	0.201777
rs11576212_G	0.201777
rs11576634_G	0.201777
rs74229792_T	0.201777
rs74217733_A	0.201777
rs74229793_A	0.201777
rs74229794_G	0.201777
rs74217989_T	0.201777
rs11584435_T	0.201288
rs1998652_C	0.179239
rs1925337_C	0.179239
rs2477556_A	0.179239
rs1325299_T	0.179239
rs606473_A	0.179239
rs111659768_C	0.167554
rs1033928_C	0.167127
rs1325298_T	0.166381
rs74188363_T	0.160051
rs7554267_T	0.159572
rs75816959_A	0.157356
rs11579214_A	0.153127
rs78531813_T	0.149104
rs200547132_C	0.149104
rs1853880_T	0.149104
rs200688730_C	0.149104
rs11811456_G	0.148625
rs114092527_A	0.148604
rs77601591_C	0.147211
rs12404243_C	0.146958
rs74189670_T	0.146536
rs7412203_C	0.146536
rs3795341_A	0.146064
rs112735366_G	0.146064
rs6428372_C	0.144658
rs72485118_C	0.144658
rs78629106_A	0.144508
rs76434262_A	0.143485
rs76542692_C	0.14305
rs10801579_A	0.14305
rs72468003_A	0.142297
rs7416336_G	0.141846
rs74219594_C	0.141226
rs200116090_A	0.141199
rs60002789_C	0.141153
rs80119232_T	0.1402
rs75282993_G	0.1402
rs6680966_C	0.139727
rs3748557_A	0.139569
rs45489701_T	0.139569
rs78077089_A	0.139569
rs72468006_A	0.139569
rs75567332_A	0.139569
rs147817047_G	0.139569
rs142183523_T	0.139569
rs111822146_A	0.139569
rs79988468_A	0.139518
rs7546940_A	0.138827
rs4658016_G	0.137639
rs45445493_A	0.137633
rs10922031_C	0.133491
rs4658017_G	0.132691
rs12036795_C	0.130353
rs12038453_C	0.130353
rs4131138_G	0.130335
rs1008082_C	0.120947
rs7536148_T	0.115372
rs7513153_A	0.115047
rs111379055_A	0.114013
rs12037238_A	0.112519
rs74763608_G	0.110656
rs114179763_A	0.110367
rs79872832_C	0.109733
rs11805784_C	0.109733
rs61471621_C	0.10843
rs78806025_T	0.10775
rs78396247_T	0.107118
rs76260620_G	0.107118
rs191603390_G	0.10581
rs7538355_G	0.105602
rs61822088_G	0.105602
rs112455139_A	0.105043
rs7513461_T	0.105043
rs78989440_T	0.105043
rs16835983_C	0.104736
rs1323086_C	0.104383
rs17688027_C	0.103629
rs16839508_T	0.103056
rs12026529_A	0.102114
rs76394606_A	0.102038
rs79600245_C	0.102038
rs74920870_C	0.101722
rs78681208_A	0.101596
rs200286157_C	0.101498
rs10737642_A	0.101443
rs4433373_A	0.101086
rs11807882_A	0.100398
rs7543048_G	0.100345
rs17636783_G	0.0999961
rs75328166_A	0.0998487
rs7541634_C	0.0997792
rs12239644_T	0.0997792
rs115163839_C	0.0996898
rs115880110_G	0.0996898
rs11811409_T	0.0996898
rs11808579_A	0.0996898
rs11808580_C	0.0996898
rs11807552_C	0.0996898
rs80096492_G	0.0996898
rs115404302_A	0.0996898
rs76438721_A	0.0994249
rs41440049_T	0.0994249
rs6677077_G	0.0994249
rs79813372_T	0.0994249
rs75400440_A	0.0994249
rs10921552_T	0.0993875
rs12748555_T	0.0993167
rs34515045_A	0.0993167
rs34944998_C	0.0993167
rs71642945_C	0.0993167
rs374655970_G	0.0993167
rs7416995_A	0.0993167
rs11809746_A	0.0993167
rs17549301_G	0.0993167
rs74560905_T	0.0989849
rs78575188_A	0.0989849
rs1410471_A	0.0989849
rs11806375_T	0.0989849
rs79076894_A	0.0989849
rs11808661_A	0.0989849
rs17688051_G	0.098963
rs113596410_G	0.098963
rs35860177_G	0.0986879
rs77046464_T	0.0986555
rs35152753_A	0.0981321
rs12084738_A	0.0981067
rs141541574_G	0.0979832
rs17548640_C	0.0975677
rs34269189_G	0.0975677
rs12725084_G	0.0975677
rs12725939_C	0.0975677
rs16837537_A	0.0975661
rs17636942_A	0.0973444
rs7517966_C	0.0972173
rs12041804_T	0.0969769
rs59310826_T	0.0969769
rs12567147_T	0.0969769
rs10801516_G	0.0969769
rs16839499_T	0.0969769
rs12040221_G	0.0969769
rs12041004_C	0.0969769
rs6679575_A	0.0968425
rs34292625_T	0.0968425
rs79505305_A	0.0967096
rs79414986_G	0.0967096
rs116249799_C	0.0967096
rs111963894_T	0.0967096
rs78597851_T	0.0967096
rs6684786_T	0.0964781
rs9970882_G	0.0964781
rs17637089_A	0.0955873
rs163396_A	0.0954375
rs77003294_T	0.0954204
rs76412715_G	0.0954204
rs75115098_C	0.0954204
rs71642944_A	0.0953369
rs17614545_C	0.0953369
rs12239294_C	0.0941575
rs12751292_G	0.0938915
rs11576101_G	0.0936394
rs10921671_T	0.0930094
rs12070097_C	0.0930094
rs1543609_T	0.0930094
rs1543610_A	0.0930094
rs1873798_C	0.0930094
rs75754680_C	0.0930094
rs76276343_T	0.0930094
rs75896685_G	0.0930094
rs12740444_C	0.0927575
rs55919314_T	0.0927575
rs6675480_G	0.0925876
rs35168515_T	0.092309
rs4545315_C	0.0922836
rs61820459_T	0.0920293
rs4403614_A	0.0910468
rs10494714_C	0.089191
rs339634_T	0.0885125
rs6675321_A	0.0858427
rs55888840_G	0.0847024
rs339592_G	0.084588
rs1451915_A	0.0844222
rs7535168_A	0.0840389
rs4657943_A	0.0839441
rs13373869_C	0.0837897
rs10801528_G	0.0837223
rs10157380_G	0.0837223
rs2494334_T	0.0836726
rs6428288_T	0.0836064
rs6428287_G	0.083464
rs10754140_A	0.083464
rs6678481_A	0.083464
rs6681569_A	0.083464
rs10158982_G	0.083464
rs10158703_C	0.0832179
rs1998712_G	0.0828972
rs2479669_G	0.0826741
rs339641_C	0.0826741
rs113649294_A	0.0826083
rs4433372_G	0.0824579
rs141896569_T	0.0824351
rs983450_G	0.0824351
rs66577899_G	0.0824351
rs67641080_T	0.0824351
rs6681877_A	0.0824248
rs6684441_T	0.0824248
rs7546387_T	0.0821598
rs12118967_A	0.0820296
rs4463646_C	0.0819858
rs6428241_A	0.0819858
rs2494348_C	0.0819858
rs2494159_C	0.0819858
rs2494138_C	0.0819858
rs2494136_T	0.0819858
rs2494135_T	0.0819858
rs10922057_T	0.0817675
rs73065837_G	0.0817675
rs61710289_C	0.0817675
rs78798920_A	0.0815529
rs10922051_A	0.0815361
rs1925332_C	0.0815361
rs10494685_A	0.0813122
rs138625572_C	0.0812888
rs73065831_C	0.0809851
rs7527779_T	0.0809851
rs61328263_A	0.0809851
rs11806479_T	0.0809851
rs10801316_A	0.080983
rs1503789_T	0.0809399
rs6663227_G	0.0807705
rs12062333_A	0.0805673
rs12064164_A	0.0805673
rs12065318_C	0.0805673
rs339633_A	0.0804047
rs4657980_G	0.0803741
rs4512625_A	0.0802097
rs10801419_A	0.0800906
rs10921558_A	0.0800618
rs10921559_T	0.0800618
rs10801317_G	0.0800618
rs6692169_T	0.0800618
rs7540711_C	0.0800618
rs16837569_A	0.0799201
rs80093298_T	0.0799201
rs17647674_A	0.0799201
rs7541511_T	0.0799133
rs7541514_T	0.0799133
rs113668283_A	0.0797155
rs6428233_G	0.0796575
rs12060928_A	0.0796462
rs61389058_G	0.0796462
rs12568766_T	0.0796462
rs9782982_C	0.0796462
rs1929236_A	0.0796462
rs180311_T	0.0796102
rs10754100_T	0.0795568
rs10801421_C	0.0793402
rs10801422_A	0.0793402
rs1361350_A	0.0793311
rs6693404_A	0.0793311
rs4657945_G	0.079115
rs12097187_T	0.0787221
rs61816675_G	0.0787221
rs61816677_G	0.0787221
rs61816678_T	0.0787221
rs10921548_G	0.0787221
rs10921549_T	0.0787221
rs10921550_G	0.0787221
rs28649967_A	0.0787221
rs12071130_A	0.0787221
rs4571946_G	0.0787221
rs4422987_A	0.0787221
rs6701270_C	0.0786993
rs4279835_C	0.0786019
rs4428865_C	0.0786019
rs1929233_G	0.0786
rs6663148_G	0.0782203
rs10494687_G	0.0782049
rs78581034_C	0.0781089
rs61153813_A	0.0781089
rs16837572_G	0.0781089
rs74992229_A	0.0781089
rs7525708_T	0.0781089
rs78484423_C	0.0781089
rs76705889_A	0.0781089
rs79209058_C	0.0781089
rs78273986_T	0.0781089
rs114983814_G	0.0781089
rs79938525_T	0.0781089
rs77147885_C	0.0781089
rs13376357_T	0.0781089
rs138869535_A	0.0780779
rs142032614_G	0.0780779
rs115251520_T	0.0780779
rs12074264_G	0.0780779
rs12097906_T	0.0780779
rs7544858_T	0.0778895
rs339648_C	0.0778077
rs16837570_G	0.0776976
rs10494715_T	0.0776179
rs6684362_T	0.0774478
rs68070539_C	0.0774243
rs3934377_A	0.0771075
rs339642_T	0.0770702
rs6659797_G	0.0769903
rs10801344_C	0.0767953
rs4657930_C	0.0767678
rs4446945_A	0.0767678
rs10737652_C	0.0766871
rs12141381_A	0.0759273
rs79701176_C	0.0758981
rs57264048_C	0.0758981
rs59378119_T	0.0758981
rs10921687_T	0.0758981
rs113902802_A	0.0758981
rs75694454_A	0.0758981
rs10921696_G	0.0758981
rs79265184_T	0.0758981
rs113750394_T	0.0758981
rs78066931_A	0.0758981
rs111408413_A	0.0756698
rs573901_A	0.0752618
rs6700385_A	0.0752103
rs17622017_T	0.0752103
rs339548_T	0.0751148
rs12031123_C	0.0751148
rs1925331_A	0.0749092
rs2479671_T	0.0748753
rs12091394_C	0.0748587
rs16837409_C	0.0748587
rs10921642_A	0.0748587
rs523767_A	0.0748014
rs1856559_T	0.0747998
rs6428292_A	0.0747998
rs1890644_C	0.0747998
rs1361349_T	0.0747998
rs1582156_T	0.0747998
rs1582157_G	0.0747998
rs1339559_A	0.0747998
rs1339560_G	0.0747998
rs10801429_G	0.0747998
rs12133330_T	0.0747998
rs9787410_A	0.0747793
rs560517_T	0.0747458
rs554287_T	0.0747277
rs339625_A	0.0746723
rs2479676_A	0.0746723
rs339646_T	0.0746723
rs339644_C	0.0746723
rs12723412_C	0.0746392
rs1416748_A	0.0746392
rs2400573_G	0.0746392
rs10921859_C	0.0746392
rs7525129_G	0.0745505
rs12742781_T	0.0744768
rs10921643_T	0.0743101
rs4996794_A	0.0742798
rs2888961_A	0.0742798
rs10754142_G	0.0742798
rs6668743_C	0.0742798
rs1538596_A	0.0742798
rs7535571_C	0.0742798
rs4657984_A	0.0742798
rs4329493_A	0.0742798
rs4503329_T	0.0742798
rs6697802_A	0.0742798
rs6660422_G	0.0742798
rs10737651_G	0.0742798
rs7541185_C	0.0742798
rs10801424_T	0.0742798
rs10801426_G	0.0742798
rs4319305_G	0.0742046
rs6691898_T	0.0738359
rs1328318_T	0.0738346
rs60422541_T	0.073786
rs4414025_C	0.073786
rs6675488_A	0.0737148
rs7527275_G	0.0736877
rs2477361_G	0.0736025
rs2477554_T	0.0736025
rs912760_C	0.0736025
rs2245414_C	0.0736025
rs2477357_T	0.0736025
rs1924759_C	0.0736025
rs1924757_T	0.0736025
rs7547827_A	0.0736025
rs4379659_T	0.0736025
rs10801252_G	0.0735492
rs339626_T	0.0734758
rs339651_C	0.0734758
rs339650_G	0.0734758
rs113517491_C	0.073457
rs12097214_C	0.0734058
rs519842_G	0.073299
rs2455866_G	0.073299
rs339549_T	0.073299
rs235203_T	0.073299
rs565786_T	0.073299
rs1503785_G	0.073299
rs1503786_A	0.073299
rs61816672_C	0.0730042
rs12067019_T	0.0730042
rs66514666_C	0.0728559
rs12095229_A	0.0728559
rs66520757_T	0.0728559
rs6665228_T	0.0728559
rs12089459_C	0.0728559
rs10921639_C	0.0728559
rs876269_C	0.0728559
rs876268_T	0.0728559
rs10921631_G	0.0727475
rs6700628_G	0.0727475
rs12036350_C	0.0727475
rs10801342_A	0.0727475
rs10921632_C	0.0727475
rs10921633_A	0.0727475
rs6696921_A	0.072744
rs10754177_T	0.0726247
rs4501822_A	0.0725986
rs1572764_A	0.0725042
rs10737653_G	0.0725042
rs1572765_G	0.0725042
rs4131111_C	0.0723795
rs4610994_G	0.0723263
rs10494707_C	0.0721826
rs995805_A	0.0718815
rs10921547_G	0.0715003
rs61035552_C	0.0715003
rs56702693_A	0.0715003
rs12067456_C	0.0715003
rs10801423_G	0.0714586
rs61816699_T	0.0708474
rs6680567_G	0.070697
rs4557950_A	0.0706248
rs4233420_A	0.0706248
rs4657770_C	0.0706248
rs4657771_G	0.0706248
rs28540256_A	0.0706248
rs12098161_C	0.0706248
rs10801302_C	0.0706248
rs16836833_G	0.0706248
rs7532196_A	0.0706248
rs12732243_A	0.0704081
rs2790064_A	0.0703531
rs2773453_G	0.0703531
rs2790082_G	0.070149
rs12027061_T	0.0701445
rs6688918_A	0.0700393
rs7548680_T	0.0699716
rs2773444_T	0.0699428
rs2790078_A	0.0699428
rs17622687_G	0.069883
rs7515404_C	0.0696371
rs7529680_T	0.0696371
rs7516487_A	0.0696371
rs2480758_T	0.0696371
rs2480757_T	0.0696371
rs1416749_C	0.0696371
rs1576473_T	0.0696371
rs11811151_T	0.0696371
rs2486462_A	0.0696371
rs2773448_T	0.0696371
rs66791731_T	0.0695874
rs12069917_A	0.0695874
rs12066459_C	0.0695874
rs6428290_C	0.0694563
rs10801494_T	0.0694136
rs12741005_A	0.0692029
rs2790079_T	0.0691318
rs2400603_A	0.0690875
rs1890646_A	0.0690875
rs2263381_G	0.0690875
rs2480756_A	0.0690875
rs62687660_A	0.0690875
rs2773442_A	0.0690875
rs2400605_A	0.0690875
rs71631823_A	0.0690875
rs2773439_G	0.0690875
rs1590888_T	0.0690875
rs1590889_A	0.0690875
rs1590890_C	0.0690875
rs2773434_C	0.0690875
rs2773432_A	0.0690875
rs2773431_C	0.0690875
rs2790070_T	0.0690875
rs2480760_C	0.0690875
rs2773426_A	0.0690875
rs1538595_T	0.0690875
rs2480763_C	0.0690875
rs61822034_T	0.0690375
rs67174581_A	0.0689584
rs10218732_A	0.0689565
rs533228_G	0.0689111
rs564157_G	0.0689111
rs660711_C	0.0689111
rs2477354_A	0.0689111
rs2477356_C	0.0689111
rs2477558_G	0.0689111
rs2477359_A	0.0689111
rs12058062_A	0.0689111
rs12060857_G	0.0689111
rs11804991_T	0.0689111
rs9970935_G	0.0689111
rs2374926_G	0.0682766
rs61822033_A	0.0682041
rs10218734_A	0.068198
rs1160224_C	0.0680873
rs2790084_A	0.0680702
rs2790085_T	0.0680702
rs2773445_C	0.0679028
rs6661446_T	0.0679028
rs990812_A	0.0678899
rs2025599_G	0.0678757
rs4657982_A	0.067735
rs7545434_A	0.067735
rs11801881_C	0.0673552
rs2374927_C	0.0673058
rs61816975_A	0.0672695
rs35916824_C	0.0672695
rs1924755_T	0.0670932
rs10801305_C	0.0670558
rs2773449_G	0.0669958
rs28716041_C	0.0667374
rs10921888_A	0.0667374
rs10801445_C	0.0667374
rs10921891_C	0.0667374
rs2486471_C	0.0667068
rs4310428_C	0.0664988
rs2486463_G	0.0663542
rs12402854_A	0.0662342
rs12406807_C	0.0662342
rs3001245_G	0.0662342
rs6688875_G	0.0662342
rs10801340_A	0.0662342
rs10921616_C	0.0662342
rs10801341_T	0.0662342
rs10921618_A	0.0662342
rs12071921_T	0.0662342
rs10921620_G	0.0662342
rs10921621_C	0.0662342
rs11581683_A	0.0662342
rs7544651_T	0.0661163
rs7552975_A	0.0661163
rs10494727_T	0.0661072
rs1890647_A	0.0660265
rs61405729_A	0.066
rs12757432_G	0.066
rs12082413_A	0.0659123
rs12072931_A	0.0655016
rs10801520_C	0.0654996
rs2494331_T	0.0654982
rs2494127_G	0.0654982
rs2494325_A	0.0654982
rs2494324_T	0.0654982
rs2494323_T	0.0654982
rs2494317_G	0.0654982
rs2494125_C	0.0654982
rs2494124_G	0.0654982
rs2494315_T	0.0654982
rs2494312_C	0.0654982
rs10921613_G	0.0653741
rs10754110_G	0.0653741
rs4606295_A	0.0653741
rs12732433_C	0.0653025
rs10921545_C	0.0652707
rs12085644_C	0.0650826
rs2486475_A	0.0649734
rs2494311_G	0.0646663
rs10754098_G	0.0645243
rs7550041_C	0.0645167
rs2773446_C	0.0645166
rs2773447_A	0.0645166
rs10436904_G	0.0644347
rs4657775_T	0.0644347
rs4427392_A	0.0644347
rs6672665_T	0.0644347
rs2494354_G	0.0644347
rs2494353_G	0.0644347
rs2494347_T	0.0644347
rs2494155_C	0.0644347
rs2494340_G	0.0644347
rs2494146_G	0.0644347
rs4658027_T	0.0644328
rs4539115_G	0.0644268
rs6687957_A	0.0640201
rs72750530_A	0.0640201
rs6692987_T	0.0640201
rs12745696_C	0.0639714
rs339566_C	0.0639098
rs7518775_G	0.063606
rs302229_G	0.0633773
rs12088170_C	0.0633462
rs302228_G	0.0633093
rs6699407_T	0.063249
rs4658024_T	0.063249
rs6661605_A	0.063249
rs80033702_G	0.0632449
rs77199375_A	0.0632449
rs72728978_A	0.0632449
rs4448502_T	0.063095
rs6428238_G	0.063095
rs6663468_A	0.063095
rs2494352_C	0.063095
rs2494158_C	0.063095
rs4553165_A	0.063095
rs2494342_A	0.063095
rs2494144_T	0.063095
rs10921884_C	0.0630603
rs10921876_T	0.0630455
rs10754178_C	0.0625925
rs6678687_A	0.0625925
rs10754179_G	0.0625925
rs4582769_T	0.0625925
rs4658018_C	0.0625925
rs912761_C	0.0625925
rs912763_C	0.0625925
rs2094026_A	0.0625925
rs2094027_T	0.0625925
rs2104405_A	0.0625925
rs1325307_C	0.0625925
rs10922047_A	0.0625925
rs10922048_A	0.0625925
rs6658670_T	0.0625925
rs6667493_G	0.0625925
rs6658892_A	0.0625925
rs10801521_G	0.0625925
rs1886628_G	0.0625925
rs1886629_C	0.0625925
rs1886630_G	0.0625925
rs2335376_C	0.0625925
rs2335377_A	0.0625925
rs2335378_C	0.0625925
rs2335379_G	0.0625925
rs2335380_T	0.0625925
rs2335382_T	0.0625925
rs7511738_G	0.0625925
rs7514160_G	0.0625925
rs7514363_G	0.0625925
rs6684402_C	0.0625925
rs6699515_T	0.0625925
rs6659613_G	0.0625925
rs6659614_G	0.0625925
rs4658022_T	0.0625925
rs4658023_C	0.0625925
rs7552652_A	0.0625925
rs10801522_C	0.0625925
rs149573981_C	0.0625925
rs4587550_C	0.0625925
rs7524489_G	0.0625925
rs4474231_A	0.0625925
rs6428335_T	0.0625925
rs7522323_T	0.0625925
rs7530132_G	0.0625925
rs4626868_A	0.0625925
rs10801524_C	0.0625925
rs2878402_G	0.0625925
rs2335383_T	0.0625925
rs2335384_G	0.0625925
rs4364854_T	0.0625925
rs6680145_G	0.0625925
rs1925325_A	0.0625925
rs1925326_T	0.0625925
rs1325305_G	0.0625925
rs147713384_C	0.0625925
rs1325304_G	0.0625925
rs1325303_G	0.0625925
rs7515038_C	0.0625925
rs1925327_C	0.0625925
rs1925329_T	0.0625925
rs7529813_A	0.0625925
rs1555651_A	0.0625011
rs12405508_C	0.0623801
rs12084417_T	0.0623366
rs2494337_A	0.0622001
rs2494330_C	0.0622001
rs12132414_G	0.0621819
rs10801306_A	0.0621372
rs10801332_A	0.0621372
rs2790072_C	0.0620924
rs2480761_G	0.0619268
rs4344315_G	0.0618535
rs339564_A	0.0617948
rs7514163_G	0.0617629
rs2773427_G	0.0617272
rs2773428_C	0.0617272
rs2790071_A	0.0617272
rs2773429_C	0.0617272
rs2790074_C	0.0617272
rs2790077_A	0.0617272
rs1327445_A	0.0616224
rs1327446_G	0.0616224
rs4575064_A	0.0616175
rs6428227_A	0.0614623
rs4471248_T	0.0614623
rs7515494_T	0.0614623
rs4233421_T	0.0614623
rs11806654_A	0.0611736
rs5023416_T	0.0609669
rs6669916_G	0.0608652
rs339560_A	0.0607292
rs61833038_T	0.0606966
rs55799136_T	0.0606251
rs17650292_T	0.0605631
rs4474232_C	0.0604556
rs4344317_G	0.0604556
rs6661581_A	0.0604556
rs6700315_G	0.060455
rs4320767_T	0.0601492
rs61816671_A	0.0600831
rs2149178_C	0.0597865
rs11803098_G	0.059769
rs12071819_A	0.0596653
rs10754105_T	0.0595933
rs7519036_T	0.0595636
rs7556310_A	0.0595636
rs4146990_A	0.0595636
rs4146989_T	0.0595636
rs942439_A	0.05945
rs2494117_C	0.0593318
rs11802890_C	0.0592869
rs61831363_G	0.0592869
rs145175525_T	0.0592211
X1.194007396.G_A	0.0592211
rs11802752_T	0.0592211
rs61831360_A	0.0592211
rs12406893_C	0.0591827
rs4459088_C	0.0590875
rs12127589_A	0.0590327
rs6693670_T	0.0589371
rs12407688_C	0.0588084
rs11803315_C	0.058742
rs4471246_C	0.0587208
rs6676060_A	0.0586371
rs6677716_G	0.0584767
rs2455864_T	0.0584108
rs17620070_T	0.0583539
rs61818561_C	0.0583539
rs17562861_G	0.0583539
rs17621167_A	0.0583539
rs17621219_C	0.0583539
rs3001170_G	0.0583466
rs2039764_T	0.0580651
rs2039763_G	0.0580651
rs2039762_G	0.0580651
rs2039761_A	0.0580651
rs61832038_C	0.0580651
rs61832039_C	0.0580651
rs61832040_C	0.0580651
rs55950830_T	0.0580651
rs1328190_G	0.0580651
rs78406283_C	0.0580651
rs56068327_C	0.0580651
rs55773532_C	0.0580651
rs56099032_A	0.0580651
rs17376643_A	0.0580651
rs72728968_T	0.0580651
rs17376657_T	0.0580651
rs10489939_G	0.0580651
rs61833662_C	0.0580651
rs61833663_C	0.0580651
rs61833664_G	0.0580651
rs61833665_G	0.0580651
rs61833666_G	0.0580651
rs17304707_C	0.0580651
rs17304721_C	0.0580651
rs17376728_G	0.0580651
rs61833667_A	0.0580651
rs41409146_C	0.0580651
rs9787078_C	0.0580651
rs55874905_G	0.0580651
rs56003845_T	0.0580651
rs61833671_C	0.0580651
rs59209979_T	0.0580651
rs58874275_A	0.0580651
rs57730370_T	0.0580651
rs61242642_C	0.0580651
rs57049435_T	0.0580651
rs140268050_C	0.0580651
rs145247344_A	0.0580651
rs72728976_C	0.0580651
rs2887784_G	0.0580651
rs10489941_A	0.0580651
rs17376854_G	0.0580651
rs17376861_G	0.0580651
rs17304880_G	0.0580651
rs2477609_T	0.0579507
rs2477608_T	0.0579507
rs12074483_T	0.0578751
rs73064721_A	0.0578271
rs1966754_T	0.0578271
rs17549979_G	0.0578271
rs73064723_A	0.0578271
rs7516585_T	0.0574897
rs61831423_A	0.0574169
rs60939741_C	0.0574077
rs57935325_C	0.0574077
rs4618948_T	0.0574077
rs13373891_G	0.0574077
rs7538763_A	0.0574077
rs17376699_C	0.0573077
rs17376588_C	0.0572962
rs58732046_C	0.0572962
rs56144749_C	0.0572962
rs61833037_G	0.0572743
rs11801619_C	0.0572743
rs61831386_A	0.0572743
rs4556340_C	0.0570922
rs61818582_A	0.0568628
rs7547213_C	0.0565876
rs6656150_A	0.0564343
rs595259_C	0.0564339
rs28838897_T	0.0561847
rs16836678_C	0.0561847
rs12404492_C	0.0561847
rs16829594_C	0.0561847
rs12404791_G	0.0561847
rs6663507_G	0.0561847
rs61473191_T	0.0561847
rs4568809_A	0.0560724
rs4326607_G	0.0560724
rs4396105_T	0.0560724
rs3009385_G	0.0560588
rs61831424_A	0.0558216
rs17551564_C	0.0558216
rs111358516_A	0.0557939
rs2119855_A	0.0556943
rs80283751_C	0.0554798
rs61831425_A	0.0554798
rs61831426_T	0.0554798
rs12145074_C	0.0554581
rs12126410_A	0.0554581
rs4422986_A	0.0553605
rs61815576_T	0.0552335
rs6428261_A	0.0552164
rs7545866_C	0.0552164
rs7551275_A	0.0551999
rs569994_C	0.0550825
rs7521626_T	0.0550748
rs45549142_A	0.0550696
rs6691242_A	0.0548814
rs2031832_A	0.054864
rs3009383_C	0.0548124
rs3009384_G	0.0548124
rs10921612_G	0.0547759
rs12566391_A	0.0547759
rs10921615_T	0.0547759
rs3001174_G	0.0544777
rs3001173_T	0.0544777
rs1126242_T	0.0542876
rs61291360_A	0.0542874
rs10801339_T	0.0540332
rs72728929_G	0.0540143
rs72728933_C	0.0540143
rs1925328_A	0.053913
rs4657908_T	0.0536754
rs12123944_G	0.0536218
rs721938_G	0.0535823
rs1339316_G	0.053492
rs12407653_T	0.0534142
rs2506058_T	0.053397
rs4657983_G	0.0533501
rs16839132_C	0.0532481
rs61831396_G	0.0528968
rs6700148_A	0.0525111
rs3009378_T	0.0524658
rs3001178_G	0.0524658
rs3001177_G	0.0524658
rs3001176_C	0.0524658
rs3001175_T	0.0524658
rs3001167_G	0.0524658
rs6702293_A	0.0524188
rs61816663_A	0.0522316
rs958437_G	0.0522189
rs35224110_C	0.0522023
rs61831420_C	0.0521508
rs61831422_A	0.0521508
rs73064752_A	0.0521297
rs114431123_T	0.052127
rs16837755_T	0.0520675
rs12743656_T	0.0520675
rs12025642_A	0.0520675
rs58213017_T	0.0520153
rs1578125_T	0.0517528
rs61832001_A	0.0517528
rs1442425_T	0.0515304
rs17615756_G	0.0515304
rs61831392_G	0.0515304
rs17615792_A	0.0515304
rs17550508_A	0.0515304
rs17616127_A	0.0515304
rs12070616_G	0.0513006
rs10922000_A	0.0513006
rs17668176_T	0.0512724
rs6670107_A	0.0512151
rs2119856_A	0.0511447
rs11800893_T	0.0510983
rs1597731_T	0.0510814
rs10922005_T	0.0510814
rs61831393_G	0.0510437
rs648371_C	0.0508741
rs10801379_C	0.0508718
rs3009387_G	0.0508224
rs921516_G	0.0508168
rs56106540_G	0.0507817
rs6672773_T	0.0507751
rs73064754_C	0.0506807
rs12124558_G	0.0506321
rs1328188_C	0.0505311
rs55971922_G	0.0505311
rs55691711_A	0.0505311
rs72728954_C	0.0505311
rs7514865_C	0.0505242
rs3009380_G	0.0504423
rs10921609_A	0.0504423
rs3001163_C	0.0504423
rs3001162_A	0.0504423
rs4431827_G	0.0504334
rs12071885_C	0.0504334
rs7534904_T	0.0504334
rs10921624_A	0.0504334
rs10921625_C	0.0504334
rs12140928_A	0.0504334
rs10494708_A	0.0504334
rs17543785_G	0.050376
rs4657753_G	0.0503579
rs80253270_T	0.0502975
rs61832029_T	0.050279
rs61832030_A	0.050279
rs1376815_T	0.0500592
rs79597246_T	0.0499951
rs78286773_A	0.0499951
rs12731751_A	0.0499829
rs10921422_A	0.0499228
rs3001233_C	0.0497772
rs7516053_C	0.0497361
rs12141115_C	0.0497269
rs78711246_C	0.0497269
rs12121775_T	0.0497269
rs146938168_A	0.0497269
rs77641011_T	0.0497269
rs12145708_G	0.0497269
rs6674157_A	0.0496791
rs339611_A	0.0495759
rs35836134_C	0.0495659
rs34656644_T	0.0492384
rs10922004_A	0.0492304
rs2067723_A	0.0490919
rs76356013_A	0.0490919
rs73064831_T	0.0490919
rs140594411_A	0.0490919
rs78677529_T	0.0490919
rs12141904_T	0.048993
rs74757735_C	0.048992
rs2494313_T	0.0487669
rs17623513_C	0.0487191
rs58684244_T	0.0486494
rs61831394_C	0.0486453
rs61831395_T	0.0486453
rs77751353_T	0.0486453
rs12121745_G	0.0486337
rs4657795_T	0.0484951
rs149441088_C	0.0483606
rs3943508_T	0.0483234
rs1901424_A	0.0482732
rs10801508_T	0.048263
rs61831421_T	0.0481573
rs1597732_T	0.047987
rs4400592_C	0.047987
rs10399627_C	0.047987
rs12132767_A	0.0479155
rs116122971_G	0.0479155
rs12132400_A	0.0479155
rs10754080_A	0.0478784
rs1887189_C	0.0478784
rs7543856_T	0.0478784
rs10921433_T	0.0478784
rs968309_C	0.0478784
rs1328183_T	0.0478784
rs4657875_T	0.0478013
rs12136681_G	0.0477415
rs74133957_A	0.0477415
rs12143149_A	0.0477415
rs10801204_T	0.0475993
rs78534616_C	0.0475372
rs77811743_C	0.0475372
rs10157204_G	0.0473476
rs10158546_C	0.0473476
rs12117505_G	0.0473476
rs10801353_A	0.0473378
rs117387724_A	0.0472921
rs10921674_C	0.0472243
rs3001171_T	0.0471444
rs7541000_A	0.0471197
rs7543404_T	0.0471197
rs10921764_T	0.0471197
rs10494718_A	0.0471197
rs10494719_T	0.0471197
rs10754127_A	0.0471197
rs10754128_C	0.0471197
rs10801381_G	0.0471197
rs10754129_C	0.0471197
rs10921765_T	0.0471197
rs12142031_A	0.0471197
rs10494721_G	0.0471197
rs10159118_T	0.0471197
rs10158423_C	0.0471197
rs12143856_A	0.0471197
rs10921767_T	0.0471197
rs10921768_G	0.0471197
rs10921769_T	0.0471197
rs10921770_A	0.0471197
rs10801383_C	0.0471197
rs10921771_A	0.0471197
rs10801384_G	0.0471197
rs12407267_A	0.0471197
rs10157561_A	0.0471197
rs10159346_C	0.0471197
rs10801385_T	0.0471197
rs10801386_A	0.0471197
rs1490377_G	0.0471197
rs10921772_T	0.0471197
rs10801387_A	0.0471197
rs10801388_G	0.0471197
rs10921774_T	0.0471197
rs10921775_G	0.0471197
rs10921776_T	0.0471197
rs10801389_C	0.0471197
rs10801390_G	0.0471197
rs10801391_T	0.0471197
rs1888624_T	0.0471197
rs1888625_A	0.0471197
rs1888626_A	0.0471197
rs79671821_T	0.0471197
rs1490383_C	0.0471197
rs10754130_G	0.0471197
rs4657956_C	0.0471197
rs1466657_C	0.0471197
rs1466658_C	0.0471197
rs10754131_T	0.0471197
rs4657957_C	0.0471197
rs4657794_A	0.0471197
rs1901423_C	0.0470454
rs12025706_A	0.0469936
rs115206275_G	0.0468847
rs2494130_G	0.046856
rs2494336_T	0.046856
rs2494335_C	0.046856
rs2494333_A	0.046856
rs2494129_C	0.046856
rs339614_C	0.0466917
rs1466659_G	0.0465571
rs10921773_T	0.0464662
rs12043484_G	0.0464273
rs113989006_G	0.0464176
rs12135576_C	0.0464154
rs12117053_T	0.0464154
rs12140055_A	0.0464154
rs12121722_T	0.0464154
rs58609350_A	0.0464102
rs10754119_C	0.0461666
rs77560574_A	0.0461176
rs58875033_T	0.0461176
rs75331005_G	0.0461176
rs12145064_T	0.0461176
rs12140426_A	0.0461176
rs10494705_T	0.0461176
rs12140047_T	0.0461176
rs12119652_T	0.0461176
rs12139902_C	0.0461176
rs12143588_C	0.0461176
rs12140993_C	0.0461176
rs12121546_T	0.0461176
rs4532813_A	0.0461176
rs79512762_A	0.0461176
rs76050767_G	0.0461176
rs17640877_C	0.0461176
rs12118823_A	0.0461176
rs17641210_C	0.0461176
rs12124865_A	0.0461176
rs12124869_C	0.0461176
rs17641332_T	0.0461176
rs6676092_T	0.0461176
rs10921597_C	0.0461176
rs17641535_G	0.0461176
rs17641734_T	0.0461176
rs2494137_T	0.0459481
rs3001027_A	0.0459481
rs3009374_G	0.0459481
rs2494134_T	0.0459481
rs2494133_T	0.0459481
rs78660262_C	0.0458362
rs143506413_T	0.0458362
rs116419426_A	0.0456961
rs7543313_T	0.045696
rs11805777_C	0.0456421
rs2025933_G	0.0456421
rs913121_T	0.0456421
rs1326851_G	0.0456421
rs6664259_A	0.0456421
rs1160521_G	0.0456421
rs36037862_T	0.0455016
rs6699952_T	0.0455016
rs6660372_G	0.0455016
rs12130953_T	0.0455016
rs10921585_C	0.0455016
rs7553637_A	0.0455016
rs4437858_A	0.0455016
rs2494351_A	0.0455016
rs2494350_A	0.0455016
rs2494157_C	0.0455016
rs2494156_G	0.0455016
rs3122638_C	0.0455016
rs3001186_A	0.0455016
rs2494150_T	0.0455016
rs2494149_A	0.0455016
rs2494148_C	0.0455016
rs2494147_A	0.0455016
rs3001185_G	0.0455016
rs2494145_T	0.0455016
rs2494143_G	0.0455016
rs2494142_A	0.0455016
rs2494139_T	0.0455016
rs3001184_A	0.0455016
rs3009373_T	0.0455016
rs7512336_T	0.0454568
rs7542834_G	0.0453415
rs163393_A	0.0452543
rs3008553_C	0.0452368
rs339613_A	0.0451991
rs168136_C	0.0451991
rs979769_G	0.045075
rs2494339_A	0.045036
rs2494132_T	0.045036
rs2494131_G	0.045036
rs2494338_A	0.045036
rs10754078_G	0.044994
rs10921430_C	0.044994
rs10801249_A	0.044994
rs11801029_A	0.044994
rs10921647_A	0.0449672
rs339610_G	0.0448965
rs7521234_C	0.0443989
rs13375011_A	0.0442059
rs2167516_C	0.0441605
rs3008562_T	0.0441605
rs1975680_A	0.0441605
rs1562945_T	0.0441605
rs1562946_C	0.0441605
rs1328197_C	0.0441559
rs10921582_A	0.044146
rs4129609_T	0.044146
rs10921583_A	0.044146
rs2494141_C	0.0441199
rs2494140_T	0.0441199
rs12065952_T	0.043986
rs7541191_A	0.0439126
rs1410469_G	0.0439126
rs4657941_G	0.0439126
rs6678848_C	0.0439126
rs1927706_C	0.0438542
rs10921669_A	0.0438542
rs2201228_A	0.0438542
rs1114747_A	0.0438542
rs2220730_A	0.0438542
rs12132630_A	0.0438542
rs1410470_G	0.0438542
rs1186401_C	0.0438542
rs61830953_T	0.0437886
rs10921759_T	0.0437122
rs10921584_A	0.0436747
rs6428235_C	0.0436008
rs1408868_T	0.0435645
rs149067_G	0.0435466
rs163392_T	0.0435466
rs10801205_G	0.0435296
rs3008556_T	0.0434831
rs3008557_G	0.0434831
rs3008558_T	0.0434831
rs6691652_G	0.0433874
rs567347_G	0.0432593
rs10921648_G	0.0432467
rs10801334_C	0.0432311
rs10801320_A	0.0431255
rs10801321_C	0.0431255
rs10733084_T	0.0430458
rs34606214_G	0.0429908
rs12093399_C	0.0428448
rs4587548_G	0.0427939
rs4381164_A	0.042789
rs10921579_A	0.042789
rs4507989_A	0.042789
rs6428236_A	0.042789
rs6676986_C	0.042789
rs6692383_T	0.042789
rs10921580_C	0.042789
rs6428237_G	0.042789
rs6697159_A	0.042789
rs12032269_G	0.042789
rs4344314_G	0.042789
rs12078612_G	0.042789
rs10921581_G	0.042789
rs12139640_C	0.042789
rs4578199_C	0.042789
rs10494706_A	0.042789
rs4319304_G	0.042789
rs10754107_G	0.042789
rs10754108_G	0.042789
rs10801380_A	0.0427642
rs6697313_A	0.0427415
rs7340124_G	0.0427415
rs7339991_C	0.0427415
rs6684511_C	0.0427415
rs10801248_G	0.0427415
rs10754077_G	0.0427415
rs1581911_G	0.0427415
rs6678836_A	0.0427298
rs9919214_A	0.0426868
rs1118475_A	0.0426382
rs12044676_C	0.0425189
rs10921748_C	0.0425189
rs6663928_T	0.0425189
rs10921751_C	0.0425189
rs10921753_T	0.0425189
rs10921754_C	0.0425189
rs4394631_G	0.0425189
rs9660530_C	0.0424864
rs1376808_C	0.0424507
rs1376807_G	0.0424507
rs2923885_T	0.0424507
rs1562947_G	0.0424388
rs12756357_G	0.0423362
rs12738908_A	0.0423362
rs12743124_T	0.0423362
rs12739037_A	0.0423362
rs1376809_G	0.0423313
rs2334796_A	0.0423313
rs2923872_A	0.0423313
rs3753950_T	0.0422457
rs17742496_G	0.0422457
rs61833280_C	0.0422457
rs12090823_C	0.0422449
rs12118908_T	0.0422363
rs12034615_C	0.0422363
rs6428231_C	0.0422363
rs6428232_T	0.0422363
rs10801333_C	0.0422363
rs4291483_G	0.0422363
rs4259625_A	0.0422363
rs12728565_A	0.0422363
rs1359937_T	0.0420983
rs12129339_T	0.0420686
rs1934207_T	0.0420631
rs6668641_C	0.0420631
rs10921757_C	0.0420631
rs10921758_T	0.0420631
rs12041709_G	0.0420631
rs2150592_A	0.0420631
rs2183653_T	0.0420631
rs7530890_A	0.0420631
rs12141089_G	0.0420631
rs12142064_G	0.0420631
rs10801479_G	0.0418463
rs10801352_C	0.0418039
rs983648_A	0.0417526
rs983647_G	0.0417526
rs3010153_C	0.0417526
rs3010154_A	0.0417526
rs3008555_G	0.0417526
rs10754074_G	0.0414918
rs2149175_A	0.0414918
rs4433375_T	0.0414363
rs3001161_G	0.0413805
rs10922008_T	0.0412176
rs12725637_C	0.041201
rs12743539_T	0.041201
rs10801478_T	0.041201
rs3753394_T	0.0411256
rs10921763_A	0.0411241
rs61830951_C	0.0411053
rs3001159_A	0.041065
rs7540149_A	0.0409332
rs3934271_T	0.0406681
rs2334797_C	0.040606
rs339600_A	0.0405346
rs4440839_C	0.0405304
rs3001158_C	0.0405291
rs6676901_G	0.0404498
rs6701868_C	0.0404498
rs2790083_T	0.0404485
rs202236081_C	0.0403347
rs6684099_A	0.0403347
rs61815594_A	0.0403135
rs17553939_C	0.0403135
rs61815623_T	0.0403135
rs1326854_C	0.0401761
rs74659729_A	0.0401117
rs3845549_T	0.0400546
rs4465181_T	0.0400052
rs12138701_A	0.0396012
rs7543023_T	0.0396006
rs3900643_C	0.0395981
rs12123870_A	0.0395416
rs12144642_G	0.0395295
rs6674554_A	0.0393457
rs12144095_A	0.0393247
rs61818581_G	0.0393247
rs61815639_T	0.0393084
rs61815640_T	0.0393084
rs3009382_T	0.0393002
rs10921738_G	0.0392409
rs10754126_A	0.0392409
rs10921741_G	0.0392409
rs10801375_G	0.0392409
rs10921744_G	0.0392409
rs1331127_G	0.0392053
rs6684926_G	0.0390895
rs4507988_C	0.0390895
rs4316351_G	0.0390895
rs6665013_C	0.0390895
rs10801310_C	0.0390895
rs10754104_T	0.0390895
rs10737643_A	0.0390895
rs6665562_A	0.0390895
rs6676590_G	0.0390895
rs6665796_A	0.0390895
rs12738409_A	0.0390895
rs12757184_C	0.0390895
rs12756059_G	0.0390895
rs12757656_C	0.0390895
rs4523503_A	0.0390895
rs10801313_G	0.0390895
rs10801314_G	0.0390895
rs10921561_C	0.0390895
rs10801315_G	0.0390895
rs12748715_A	0.0390895
rs12752919_T	0.0390895
rs12409090_G	0.0390895
rs12401700_C	0.0390895
rs10921565_A	0.0390895
rs10921566_C	0.0390895
rs10921568_T	0.0390895
rs10921569_T	0.0390895
rs10921570_G	0.0390895
rs6675920_T	0.0390895
rs4628487_A	0.0390895
rs4600029_C	0.0390895
rs6678979_T	0.0390895
rs6663889_C	0.0390895
rs6676440_A	0.0390895
rs10921571_A	0.0390895
rs10921572_A	0.0390895
rs10921573_C	0.0390895
rs10921574_G	0.0390895
rs7534156_A	0.0390895
rs7544378_G	0.0390895
rs10921575_T	0.0390895
rs10921576_G	0.0390895
rs10801322_G	0.0390895
rs10801323_A	0.0390895
rs12142690_T	0.0390077
rs6660921_C	0.038983
rs7538496_G	0.038983
rs10801319_G	0.0389809
rs12078317_G	0.0389563
rs10921806_T	0.0389563
rs12093330_G	0.0388061
rs10494733_A	0.0388061
rs10801480_A	0.0388061
rs10801481_G	0.0388061
rs10801482_A	0.0388061
rs10801483_T	0.0388061
rs4559482_G	0.0388061
rs7551328_G	0.0388061
rs4587547_A	0.0388061
rs6665695_A	0.0386193
rs6665699_A	0.0386193
rs59070623_C	0.0385906
rs61815620_T	0.0385906
rs4603111_C	0.0383794
rs16837141_C	0.0383794
rs597004_T	0.0382363
rs10801318_A	0.0381697
rs10921567_T	0.0381697
rs12405303_T	0.0379998
rs67065719_A	0.0379998
rs12067771_T	0.0379972
rs12098037_A	0.0379972
rs16838060_C	0.0379972
rs10801399_C	0.0379972
rs141493128_T	0.0379972
rs56237386_C	0.0379972
rs2494326_T	0.0379774
rs2494128_C	0.0379774
rs2494322_C	0.0379774
rs2494320_G	0.0379774
rs2494319_A	0.0379774
rs2494126_C	0.0379774
rs10801324_A	0.0379697
rs9787215_A	0.0379697
rs9787244_T	0.0379697
rs9787072_C	0.0379697
rs9787218_A	0.0379697
rs9787107_C	0.0379697
rs9787341_G	0.0379697
rs6689085_T	0.0379697
rs6686647_A	0.0379697
rs6689478_T	0.0379697
rs6674504_C	0.0379697
rs6700592_G	0.0379697
rs10801325_T	0.0379697
rs10801326_G	0.0379697
rs7548838_T	0.0379697
rs7512014_G	0.0379697
rs10801327_A	0.0379697
rs10801328_T	0.0379697
rs12117513_G	0.0379697
rs4657920_A	0.0379697
rs6428230_A	0.0379697
rs6685075_T	0.0379697
rs6696147_G	0.0379697
rs9787232_A	0.0379697
rs9787235_A	0.0379697
rs10801331_G	0.0379697
rs12140415_A	0.0379697
rs7537157_C	0.0379697
rs7513892_G	0.0379697
rs10921578_T	0.0379697
rs12568952_A	0.0379697
rs10921562_C	0.0376947
rs10921563_T	0.0376947
rs10921564_A	0.0376947
rs10921604_G	0.0376836
rs12120405_A	0.0376836
rs10921607_C	0.0376836
rs4528101_C	0.0374444
rs6662694_A	0.0374444
rs6428258_T	0.0374444
rs10157433_C	0.0374444
rs10921634_T	0.0374444
rs17376406_G	0.0374426
rs61831997_C	0.0374426
rs10801484_A	0.0374167
rs752276_G	0.0374009
rs1331125_T	0.0374
rs7530773_A	0.0373779
rs2210331_G	0.0373779
rs12563185_C	0.0373779
rs34905704_T	0.0373779
rs12045758_A	0.0373779
rs10921723_T	0.0373779
rs6699804_T	0.0373779
rs6697437_A	0.0373779
rs10801368_C	0.0373779
rs10801369_G	0.0373779
rs10754121_G	0.0373779
rs6674093_C	0.0373779
rs6677012_C	0.0373779
rs12747470_T	0.0373779
rs4657953_A	0.0373779
rs10801370_G	0.0373779
rs10921730_C	0.0373779
rs10921731_C	0.0373779
rs12057770_A	0.0373779
rs10737649_G	0.0373779
rs10801371_A	0.0373779
rs1538550_T	0.0373779
rs10921734_A	0.0373779
rs10921735_A	0.0373779
rs10754125_T	0.0373779
rs3001235_G	0.0373374
rs139124820_C	0.037285
rs6702683_C	0.0372457
rs6666829_A	0.0372457
rs4276899_T	0.0372457
rs6670113_T	0.0372457
rs6672535_T	0.0372457
rs6681230_G	0.0372457
rs12039743_A	0.0372457
rs6681525_G	0.0372457
rs10801308_C	0.0372457
rs10801309_A	0.0372457
rs10754103_C	0.0372457
rs12140191_C	0.0371796
rs12136949_C	0.0371019
rs12757905_G	0.0371019
rs3009337_C	0.0371019
rs3009339_T	0.0371019
rs55748406_T	0.0371019
rs3009342_A	0.0371019
rs3009346_A	0.0371019
rs12140577_C	0.0371019
rs36113705_G	0.0370853
rs77600106_A	0.0370195
rs16838336_G	0.037008
rs12039872_T	0.0370064
rs2455870_T	0.0369194
rs541688_A	0.0369194
rs339574_C	0.0369194
rs339581_C	0.0369194
rs180308_T	0.0369194
rs339568_T	0.0369194
rs339570_A	0.0369194
rs339571_A	0.0369194
rs1094477_C	0.0369194
rs541616_T	0.0369194
rs610038_G	0.0369194
rs593434_A	0.0369194
rs16837681_T	0.0369194
rs16837683_T	0.0369194
rs12032479_T	0.036907
rs2485037_A	0.0367567
rs10801311_T	0.0367179
rs2167515_C	0.0367069
rs4408132_G	0.036701
rs67866868_C	0.0366969
rs6670100_A	0.0366885
rs2374915_A	0.036594
rs660889_T	0.0365541
rs12754660_T	0.036532
rs7527739_T	0.0365138
rs6663410_C	0.0365138
rs34795663_C	0.0365138
rs61831966_A	0.0364049
rs7556083_G	0.03631
rs475344_G	0.0361701
rs2400592_C	0.0361672
rs2119440_T	0.0361672
rs61816685_A	0.0361672
rs12137326_G	0.0361672
rs12726574_G	0.0361672
rs12139521_G	0.0361672
rs1451911_A	0.0361666
rs302276_T	0.0361071
rs17304406_C	0.0360785
rs12129562_T	0.0360678
rs10801409_C	0.0360678
rs3001156_C	0.0360585
rs3009388_A	0.0360585
rs3009389_A	0.0360585
rs3001250_C	0.0360585
rs3009390_T	0.0360585
rs3001249_G	0.0360585
rs3009391_A	0.0360585
rs3001248_T	0.0360585
rs3001247_A	0.0360585
rs3001246_A	0.0360585
rs3001244_C	0.0360585
rs3001243_G	0.0360585
rs3001242_C	0.0360585
rs3001241_C	0.0360585
rs3001239_G	0.0360585
rs4570405_A	0.0360293
rs10921668_G	0.0359794
rs73066584_G	0.0358454
rs7513072_G	0.0358144
rs116014930_G	0.0358144
rs74417010_A	0.0358144
rs74512030_A	0.0357658
rs4657921_G	0.035682
rs16838301_A	0.0356754
rs12068537_T	0.0355647
rs7534788_G	0.0355491
rs10922002_A	0.0354791
rs12065521_C	0.0354747
rs12752724_C	0.0353327
rs6663467_A	0.0353327
rs9725643_A	0.0353327
rs61816723_C	0.0353327
rs6663861_A	0.0353327
rs6675026_G	0.0353327
rs17553410_C	0.0351814
rs2506056_G	0.0351767
rs181228709_A	0.035107
rs339585_C	0.0350891
rs1094476_T	0.0350891
rs74324547_C	0.0350891
rs10921718_G	0.0350891
rs11800523_A	0.0350891
rs73066572_G	0.0350891
rs1331128_T	0.0350891
rs10921967_C	0.0350611
rs656518_A	0.0350122
rs7523452_C	0.0349298
rs6681832_G	0.0348944
rs10921808_C	0.0348229
rs10921809_C	0.0348229
rs34345307_T	0.0348229
rs1982793_A	0.0347295
rs10921725_C	0.0346132
rs1963450_C	0.0345379
rs12138615_T	0.0345379
rs12128390_G	0.0345379
rs12130490_A	0.0345379
rs3856222_A	0.0345379
rs4657951_T	0.0343858
rs4657952_T	0.0343858
rs10921724_A	0.0343858
rs10921726_C	0.0343858
rs12044049_A	0.0343858
rs57883884_A	0.0343858
rs12021893_T	0.0343858
rs12022835_G	0.0343858
rs73068553_A	0.0343858
rs76536431_T	0.0343858
rs1411811_T	0.0343858
rs113133224_A	0.0343858
rs12032516_A	0.0343858
rs12032648_A	0.0343858
rs2050752_G	0.0343858
rs112526599_G	0.0343858
rs73068590_C	0.0343858
rs12036160_T	0.0343858
rs12040659_C	0.0343858
rs61830921_G	0.0342079
rs73060259_T	0.0339891
rs6691686_C	0.0338807
rs72733290_A	0.0337671
rs913201_A	0.0336563
rs61820402_A	0.0336142
rs12724374_A	0.0336142
rs6682496_G	0.033565
rs34721415_A	0.0335356
rs2923884_C	0.0335204
rs3010142_T	0.0335204
rs1118476_A	0.0335204
rs1869041_G	0.0335204
rs1376806_G	0.0335204
rs9427620_A	0.0335204
rs17633002_C	0.0335204
rs3008574_A	0.0335204
rs3010145_G	0.0335204
rs2334902_C	0.0335204
rs499651_T	0.0335056
rs34823026_C	0.0334659
rs17686400_T	0.0334659
rs12406870_T	0.0333168
rs61818579_A	0.033308
rs61818580_G	0.033308
rs12145317_T	0.0333061
rs10754147_A	0.0331735
rs71631835_G	0.0331724
rs9660307_C	0.0330615
rs7530675_C	0.0330615
rs61815599_C	0.0330615
rs302266_T	0.0330615
rs10921443_T	0.0330598
rs10801412_A	0.033057
rs12121326_G	0.0329547
[truncated: 5,317 more rows]
